# Supplementary material for: Examining multiple cellular pathways at once using multiplex hextuple luciferase assaying
Source: Nat Commun. 2019 Dec 13;10:5710. doi: 10.1038/s41467-019-13651-y (PMC6911020; doi:10.1038/s41467-019-13651-y)
Supplement: Supplementary file 4 — Supplementary Data 1 [file 41467_2019_13651_MOESM4_ESM.xlsx]

## Sheet: Transmission Coefficients
	Values for Transmission Coefficients
	Ideally the coefficient should be calculated for every experiments since minimal variations in temperature or oxigen flux may alter thew performance of the luciferases
	1.- Introduce the total and filtered values from four technical replicates.
	2.- The average, standard deviation and coefficient of variation (%CV) of the absolute and filtered values are automatically calculated.
	3.- The transmission coefficients (κ) are automatically calculated by dividing the filtered values by the total luciferase for the sample. These values are later used in the other sheets of the file to unmix the luciferases.
		Cells transfected with ELuc								Cells transfected with NLuc
			No filter (T)	515-30 Filter	530-40 Filter						No filter (T)	410-80 Filter	570-100 Filter
		Replicate 1				RLU				Replicate 1				RLU
		Replicate 2				RLU				Replicate 2				RLU
		Replicate 3				RLU				Replicate 3				RLU
		Replicate 4				RLU				Replicate 4				RLU
			No filter (T)	515-30 Filter	530-40 Filter						No filter (T)	410-80 Filter	570-100 Filter
		AVERAGE	-	-	-	RLU				AVERAGE	-	-	-	RLU
		SD	-	-	-					SD	-	-	-
		%CV	-	-	-					%CV	-	-	-
			No filter (T)	515-30 Filter	530-40 Filter						No filter (T)	410-80 Filter	570-100 Filter
		k	-	-	-					k	-	-	-
		Cells transfected with FLuc								Cells transfected with Renilla
			No filter (T)	515-30 Filter	530-40 Filter						No filter (T)	410-80 Filter	570-100 Filter
		Replicate 1				RLU				Replicate 1				RLU
		Replicate 2				RLU				Replicate 2				RLU
		Replicate 3				RLU				Replicate 3				RLU
		Replicate 4				RLU				Replicate 4				RLU
			No filter (T)	515-30 Filter	530-40 Filter						No filter (T)	410-80 Filter	570-100 Filter
		AVERAGE	-	-	-	RLU				AVERAGE	-	-	-	RLU
		SD	-	-	-					SD	-	-	-
		%CV	-	-	-					%CV	-	-	-
			No filter (T)	515-30 Filter	530-40 Filter						No filter (T)	410-80 Filter	570-100 Filter
		k	-	-	-					k	-	-	-
		Cells transfected with RedF								Cells transfected with GreenRenilla
			No filter (T)	515-30 Filter	530-40 Filter						No filter (T)	410-80 Filter	570-100 Filter
		Replicate 1				RLU				Replicate 1				RLU
		Replicate 2				RLU				Replicate 2				RLU
		Replicate 3				RLU				Replicate 3				RLU
		Replicate 4				RLU				Replicate 4				RLU
			No filter (T)	515-30 Filter	530-40 Filter						No filter (T)	410-80 Filter	570-100 Filter
		AVERAGE	-	-	-	RLU				AVERAGE	-	-	-	RLU
		SD	-	-	-					SD	-	-	-
		%CV	-	-	-					%CV	-	-	-
			No filter (T)	515-30 Filter	530-40 Filter						No filter (T)	410-80 Filter	570-100 Filter
		k	-	-	-					k	-	-	-

## Sheet: Simultaneous Equations
	Simmultaneous equations
	The transmission coefficients calculated in the first sheet of the Excel File. These values could be manually inserted by the user, if these were calculated in a separate experiment.
	Note: The inverse matrices will display ERROR unless a valid coefficient matrix is calculated or inserted by the user.
	TOTAL		1	1	1		ELuc
	515	=	kELuc515	kFLuc515	kRedF515	x	FLuc
	530		kELuc530	kFLuc530	kRedF530		RedF
				↓
			COEFFICIENT MATRIX				INVERSE MATRIX
			ELuc	FLuc	RedF
		No filter (T)	-	-	-		ERROR	ERROR	ERROR			ELuc		ERROR	ERROR	ERROR		TOTAL
		515-30 Filter	-	-	-	→	ERROR	ERROR	ERROR	→		FLuc	=	ERROR	ERROR	ERROR	x	515
		530-40 Filter	-	-	-		ERROR	ERROR	ERROR			RedF		ERROR	ERROR	ERROR		530
	TOTAL		1	1	1		NLuc
	410	=	kELuc410	kFLuc410	kRedF410	x	Renilla
	570		kELuc570	kFLuc570	kRedF570		GrRenilla
				↓
			COEFFICIENT MATRIX				INVERSE MATRIX
			NLuc	Renilla	GrRenilla
		No filter (T)	-	-	-		ERROR	ERROR	ERROR			NLuc		ERROR	ERROR	ERROR		TOTAL
		410-80 Filter	-	-	-	→	ERROR	ERROR	ERROR	→		Renilla	=	ERROR	ERROR	ERROR	x	515
		570-100 Filter	-	-	-		ERROR	ERROR	ERROR			GrRenilla		ERROR	ERROR	ERROR		530

## Sheet: Unformatted Measurements
	Unformatted measurements from a small group of samples
	The absolute and filtered values of up to 12 samples can be introduced by the user.
	Values are needed for both substrates to produce the correct resolution of the two measurements.
	The outcome of this sheet are the calculated values for the six luciferases. These values can be copied for further analysis.
	Note: The inverse matrices will display ERROR unless a valid coefficient matrix is calculated or inserted by the user.
			Sample 1	Sample 2	Sample 3	Sample 4	Sample 5	Sample 6	Sample 7	Sample 8	Sample 9	Sample 10	Sample 11	Sample 12
	D-Luciferin	TOTAL
		515
		530
	Coelenterazine	TOTAL
		410
		570
		INVERSE MATRIX D-LUCIFERIN				INVERSE MATRIX COELENTERAZINE
		ERROR	ERROR	ERROR		ERROR	ERROR	ERROR
		ERROR	ERROR	ERROR		ERROR	ERROR	ERROR
		ERROR	ERROR	ERROR		ERROR	ERROR	ERROR
			Sample 1	Sample 2	Sample 3	Sample 4	Sample 5	Sample 6	Sample 7	Sample 8	Sample 9	Sample 10	Sample 11	Sample 12
		ELuc	-	-	-	-	-	-	-	-	-	-	-	-
		FLuc	-	-	-	-	-	-	-	-	-	-	-	-
		RedF	-	-	-	-	-	-	-	-	-	-	-	-
		NLuc	-	-	-	-	-	-	-	-	-	-	-	-
		Renilla	-	-	-	-	-	-	-	-	-	-	-	-
		GrRenilla	-	-	-	-	-	-	-	-	-	-	-	-

## Sheet: 96 well plate
	Unformatted measurements from a small group of samples
	The absolute and filtered values for 96 samples can be introduced in a 96x well format by the user.
	Values are needed for both substrates to produce the correct resolution of the two measurements.
	Values are automatically rearranged, to facilitate the multiplication of the measured values matrix and the inverse of the transmission coefficient matrices
	The outcome of this sheet are the calculated values for the six luciferases. These values can be copied for further analysis.
	Note: The inverse matrices will display ERROR unless a valid coefficient matrix is calculated or inserted by the user.
		D-LUCIFERIN VALUES																COELENTERAZINE VALUES
		TOTAL LIGHT																TOTAL LIGHT
			1	2	3	4	5	6	7	8	9	10	11	12					1	2	3	4	5	6	7	8	9	10	11	12
		A																A
		B																B
		C																C
		D																D
		E																E
		F																F
		G																G
		H																H
		FILTER 515-30																FILTER 410-80
			1	2	3	4	5	6	7	8	9	10	11	12					1	2	3	4	5	6	7	8	9	10	11	12
		A																A
		B																B
		C																C
		D																D
		E																E
		F																F
		G																G
		H																H
		FILTER 530-40																FILTER 570-100
			1	2	3	4	5	6	7	8	9	10	11	12					1	2	3	4	5	6	7	8	9	10	11	12
		A																A
		B																B
		C																C
		D																D
		E																E
		F																F
		G																G
		H																H
			A1	A2	A3	A4	A5	A6	A7	A8	A9	A10	A11	A12					B1	B2	B3	B4	B5	B6	B7	B8	B9	B10	B11	B12
	D-Luciferin	TOTAL	-	-	-	-	-	-	-	-	-	-	-	-			D-Luciferin	TOTAL	-	-	-	-	-	-	-	-	-	-	-	-
		515	-	-	-	-	-	-	-	-	-	-	-	-				515	-	-	-	-	-	-	-	-	-	-	-	-
		530	-	-	-	-	-	-	-	-	-	-	-	-				530	-	-	-	-	-	-	-	-	-	-	-	-
	Coelenterazine	TOTAL	-	-	-	-	-	-	-	-	-	-	-	-			Coelenterazine	TOTAL	-	-	-	-	-	-	-	-	-	-	-	-
		410	-	-	-	-	-	-	-	-	-	-	-	-				410	-	-	-	-	-	-	-	-	-	-	-	-
		570	-	-	-	-	-	-	-	-	-	-	-	-				570	-	-	-	-	-	-	-	-	-	-	-	-
			C1	C2	C3	C4	C5	C6	C7	C8	C9	C10	C11	C12					D1	D2	D3	D4	D5	D6	D7	D8	D9	D10	D11	D12
	D-Luciferin	TOTAL	-	-	-	-	-	-	-	-	-	-	-	-			D-Luciferin	TOTAL	-	-	-	-	-	-	-	-	-	-	-	-
		515	-	-	-	-	-	-	-	-	-	-	-	-				515	-	-	-	-	-	-	-	-	-	-	-	-
		530	-	-	-	-	-	-	-	-	-	-	-	-				530	-	-	-	-	-	-	-	-	-	-	-	-
	Coelenterazine	TOTAL	-	-	-	-	-	-	-	-	-	-	-	-			Coelenterazine	TOTAL	-	-	-	-	-	-	-	-	-	-	-	-
		410	-	-	-	-	-	-	-	-	-	-	-	-				410	-	-	-	-	-	-	-	-	-	-	-	-
		570	-	-	-	-	-	-	-	-	-	-	-	-				570	-	-	-	-	-	-	-	-	-	-	-	-
			E1	E2	E3	E4	E5	E6	E7	E8	E9	E10	E11	E12					F1	F2	F3	F4	F5	F6	F7	F8	F9	F10	F11	F12
	D-Luciferin	TOTAL	-	-	-	-	-	-	-	-	-	-	-	-			D-Luciferin	TOTAL	-	-	-	-	-	-	-	-	-	-	-	-
		515	-	-	-	-	-	-	-	-	-	-	-	-				515	-	-	-	-	-	-	-	-	-	-	-	-
		530	-	-	-	-	-	-	-	-	-	-	-	-				530	-	-	-	-	-	-	-	-	-	-	-	-
	Coelenterazine	TOTAL	-	-	-	-	-	-	-	-	-	-	-	-			Coelenterazine	TOTAL	-	-	-	-	-	-	-	-	-	-	-	-
		410	-	-	-	-	-	-	-	-	-	-	-	-				410	-	-	-	-	-	-	-	-	-	-	-	-
		570	-	-	-	-	-	-	-	-	-	-	-	-				570	-	-	-	-	-	-	-	-	-	-	-	-
			G1	G2	G3	G4	G5	G6	G7	G8	G9	G10	G11	G12					H1	H2	H3	H4	H5	H6	H7	H8	H9	H10	H11	H12
	D-Luciferin	TOTAL	-	-	-	-	-	-	-	-	-	-	-	-			D-Luciferin	TOTAL	-	-	-	-	-	-	-	-	-	-	-	-
		515	-	-	-	-	-	-	-	-	-	-	-	-				515	-	-	-	-	-	-	-	-	-	-	-	-
		530	-	-	-	-	-	-	-	-	-	-	-	-				530	-	-	-	-	-	-	-	-	-	-	-	-
	Coelenterazine	TOTAL	-	-	-	-	-	-	-	-	-	-	-	-			Coelenterazine	TOTAL	-	-	-	-	-	-	-	-	-	-	-	-
		410	-	-	-	-	-	-	-	-	-	-	-	-				410	-	-	-	-	-	-	-	-	-	-	-	-
		570	-	-	-	-	-	-	-	-	-	-	-	-				570	-	-	-	-	-	-	-	-	-	-	-	-
		INVERSE MATRIX D-LUCIFERIN				INVERSE MATRIX COELENTERAZINE
		ERROR	ERROR	ERROR		ERROR	ERROR	ERROR
		ERROR	ERROR	ERROR		ERROR	ERROR	ERROR
		ERROR	ERROR	ERROR		ERROR	ERROR	ERROR
			A1	A2	A3	A4	A5	A6	A7	A8	A9	A10	A11	A12					B1	B2	B3	B4	B5	B6	B7	B8	B9	B10	B11	B12
		ELuc	-	-	-	-	-	-	-	-	-	-	-	-				ELuc	-	-	-	-	-	-	-	-	-	-	-	-
		FLuc	-	-	-	-	-	-	-	-	-	-	-	-				FLuc	-	-	-	-	-	-	-	-	-	-	-	-
		RedF	-	-	-	-	-	-	-	-	-	-	-	-				RedF	-	-	-	-	-	-	-	-	-	-	-	-
		NLuc	-	-	-	-	-	-	-	-	-	-	-	-				NLuc	-	-	-	-	-	-	-	-	-	-	-	-
		Renilla	-	-	-	-	-	-	-	-	-	-	-	-				Renilla	-	-	-	-	-	-	-	-	-	-	-	-
		GrRenilla	-	-	-	-	-	-	-	-	-	-	-	-				GrRenilla	-	-	-	-	-	-	-	-	-	-	-	-
			C1	C2	C3	C4	C5	C6	C7	C8	C9	C10	C11	C12					D1	D2	D3	D4	D5	D6	D7	D8	D9	D10	D11	D12
		ELuc	-	-	-	-	-	-	-	-	-	-	-	-				ELuc	-	-	-	-	-	-	-	-	-	-	-	-
		FLuc	-	-	-	-	-	-	-	-	-	-	-	-				FLuc	-	-	-	-	-	-	-	-	-	-	-	-
		RedF	-	-	-	-	-	-	-	-	-	-	-	-				RedF	-	-	-	-	-	-	-	-	-	-	-	-
		NLuc	-	-	-	-	-	-	-	-	-	-	-	-				NLuc	-	-	-	-	-	-	-	-	-	-	-	-
		Renilla	-	-	-	-	-	-	-	-	-	-	-	-				Renilla	-	-	-	-	-	-	-	-	-	-	-	-
		GrRenilla	-	-	-	-	-	-	-	-	-	-	-	-				GrRenilla	-	-	-	-	-	-	-	-	-	-	-	-
			E1	E2	E3	E4	E5	E6	E7	E8	E9	E10	E11	E12					F1	F2	F3	F4	F5	F6	F7	F8	F9	F10	F11	F12
		ELuc	-	-	-	-	-	-	-	-	-	-	-	-				ELuc	-	-	-	-	-	-	-	-	-	-	-	-
		FLuc	-	-	-	-	-	-	-	-	-	-	-	-				FLuc	-	-	-	-	-	-	-	-	-	-	-	-
		RedF	-	-	-	-	-	-	-	-	-	-	-	-				RedF	-	-	-	-	-	-	-	-	-	-	-	-
		NLuc	-	-	-	-	-	-	-	-	-	-	-	-				NLuc	-	-	-	-	-	-	-	-	-	-	-	-
		Renilla	-	-	-	-	-	-	-	-	-	-	-	-				Renilla	-	-	-	-	-	-	-	-	-	-	-	-
		GrRenilla	-	-	-	-	-	-	-	-	-	-	-	-				GrRenilla	-	-	-	-	-	-	-	-	-	-	-	-
			G1	G2	G3	G4	G5	G6	G7	G8	G9	G10	G11	G12					H1	H2	H3	H4	H5	H6	H7	H8	H9	H10	H11	H12
		ELuc	-	-	-	-	-	-	-	-	-	-	-	-				ELuc	-	-	-	-	-	-	-	-	-	-	-	-
		FLuc	-	-	-	-	-	-	-	-	-	-	-	-				FLuc	-	-	-	-	-	-	-	-	-	-	-	-
		RedF	-	-	-	-	-	-	-	-	-	-	-	-				RedF	-	-	-	-	-	-	-	-	-	-	-	-
		NLuc	-	-	-	-	-	-	-	-	-	-	-	-				NLuc	-	-	-	-	-	-	-	-	-	-	-	-
		Renilla	-	-	-	-	-	-	-	-	-	-	-	-				Renilla	-	-	-	-	-	-	-	-	-	-	-	-
		GrRenilla	-	-	-	-	-	-	-	-	-	-	-	-				GrRenilla	-	-	-	-	-	-	-	-	-	-	-	-
