# Supplementary material for: Examining multiple cellular pathways at once using multiplex hextuple luciferase assaying
Source: Nat Commun. 2019 Dec 13;10:5710. doi: 10.1038/s41467-019-13651-y (PMC6911020; doi:10.1038/s41467-019-13651-y)
Supplement: Supplementary file 6 — Source Data [file 41467_2019_13651_MOESM6_ESM.xlsx]

## Sheet: Figure 1
Figure 1 - B
	+D-Luciferin (RLU/s)				+Quencher and coelenterazine (RLU/s)
	R1	R2	R3	R4	R1	R2	R3	R4
NT	91	1779	1731	2421	1807	1596	2235	2187
ELuc	69068	80880	75270	80880	2677	3688	3373	2753
CGB	1052331	1021109	1045005	994694	58525	39683	71841	47927
RoLuc	81401	69208	56302	81407	28836	20938	34468	24062
FLuc	715957	720643	665542	770047	7159	8206	7665	7501
RedF	887261	857518	514111	948908	5641	7745	4136	8889
RedLuc	1055998	955587	1110056	1064554	1055998	955587	1110056	1064554
NLuc	3064	3053	3350	2957	7999339	7899355	8799341	7586645
Renilla	4186	4313	2198	3765	5367046	2775674	4577328	2370170
MetLuc	5213	2672	2024	1718	1964434	558790	8835719	8425749
Lucia	4524	2779	2893	3261	42669	7896091	5852058	6160043
GLuc	1480	1425	1234	1513	1399268	1404005	1209920	1430676
GrRenilla	3758	3606	3130	4428	1754313	1813210	1844863	1751537
Figure 1 - C
	+D-Luciferin (RLU/s)				+Quencher and coelenterazine (RLU/s)
	R1	R2	R3	R4	R1	R2	R3	R4
ELuc	69068	80880	75270	80880	2677	3688	3373	2753
CGB	1052331	1021109	1045005	994694	58525	39683	71841	47927
RoLuc	81401	69208	56302	81407	28836	20938	34468	24062
FLuc	715957	720643	665542	770047	7159	8206	7665	7501
RedF	887261	857518	514111	948908	5641	7745	4136	8889
RedLuc	1055998	955587	1110056	1064554	1055998	955587	1110056	1064554
Figure 1 - D
nm	ELuc (%)	FLuc (%)	RedF (%)
450	0.6	0.034629	0.016678
451	0.6	0.035407	0.016346
452	0.6	0.035863	0.015931
453	0.6	0.035525	0.016649
454	0.6	0.03518	0.017846
455	0.6	0.034989	0.016861
456	0.6	0.037163	0.017407
457	0.6	0.038845	0.019074
458	0.7	0.039895	0.018572
459	0.7	0.039526	0.018146
460	0.7	0.041978	0.018197
461	0.8	0.042075	0.017681
462	0.8	0.041856	0.017178
463	0.9	0.041771	0.016428
464	0.9	0.041825	0.014956
465	0.9	0.043292	0.015248
466	1	0.045701	0.015456
467	1	0.046076	0.015581
468	1.1	0.048173	0.01492
469	1.1	0.051351	0.015294
470	1.2	0.054203	0.014722
471	1.3	0.055046	0.014544
472	1.4	0.055431	0.01468
473	1.5	0.057052	0.01458
474	1.7	0.069247	0.013544
475	1.9	0.077465	0.014467
476	2.1	0.087824	0.013987
477	2.3	0.09772	0.015071
478	2.5	0.1	0.016699
479	2.9	0.1	0.016302
480	3.2	0.1	0.016139
481	3.5	0.2	0.01707
482	4	0.2	0.017455
483	4.5	0.2	0.018388
484	5.1	0.2	0.017996
485	5.7	0.3	0.019553
486	6.4	0.3	0.020645
487	7.1	0.4	0.021896
488	7.9	0.4	0.022838
489	8.7	0.5	0.023397
490	9.6	0.6	0.023801
491	10.7	0.7	0.026091
492	11.9	0.8	0.022756
493	13	0.9	0.02381
494	14.5	1	0.024796
495	16	1.2	0.024762
496	17.6	1.4	0.026556
497	19.2	1.6	0.027309
498	21	1.9	0.026655
499	22.7	2.1	0.029627
500	24.8	2.5	0.032477
501	26.7	2.8	0.031417
502	29	3.3	0.034031
503	31.2	3.7	0.03628
504	33.5	4.3	0.038907
505	35.9	4.9	0.0459
506	38.2	5.5	0.052112
507	40.7	6.3	0.057393
508	43.2	7.1	0.066362
509	45.6	7.9	0.074814
510	48	8.9	0.0833
511	50.6	9.9	0.095111
512	53	11.1	0.1
513	55.5	12.2	0.1
514	57.9	13.5	0.1
515	60.2	14.8	0.2
516	62.5	16.2	0.2
517	64.9	17.6	0.2
518	67.2	19.3	0.2
519	69.4	20.9	0.3
520	71.8	22.8	0.3
521	73.9	24.7	0.3
522	76.1	26.7	0.4
523	78.4	28.9	0.4
524	80.8	31.2	0.5
525	83.1	33.6	0.5
526	85.4	36.2	0.6
527	87.6	38.8	0.7
528	89.7	41.6	0.8
529	91.5	44.4	0.9
530	93.2	47.5	1
531	94.8	50.5	1.1
532	96.2	53.5	1.3
533	97.5	56.4	1.4
534	98.4	59.2	1.6
535	99.4	62	1.7
536	99.7	64.4	1.9
537	100	66.5	2.1
538	99.7	68.5	2.3
539	99.5	70.3	2.5
540	99	72.1	2.8
541	98.3	73.6	3
542	97.8	74.8	3.3
543	97.2	76.3	3.6
544	96.9	78	3.9
545	96.4	79.4	4.2
546	95.7	80.9	4.6
547	95.1	82.6	5.1
548	94.6	84.4	5.6
549	94	86.2	6.1
550	93	87.9	6.7
551	92.8	89.6	7.3
552	92.5	91.4	8
553	92.1	92.9	8.7
554	91.4	94	9.6
555	91	95.2	10.4
556	90.6	96.4	11.4
557	90.2	97.5	12.4
558	89.1	98.5	13.4
559	88.3	98.9	14.5
560	87.1	99.4	15.6
561	86.5	99.9	16.7
562	85.3	100	18
563	84.3	99.9	19.3
564	83	99.6	20.7
565	81.8	99.2	22.2
566	80.8	98.8	23.7
567	79.2	97.8	25.1
568	78.3	96.7	26.7
569	77.1	95.6	28.1
570	75.7	94.6	29.7
571	74.2	93.5	31.3
572	73	92	33
573	71.9	90.3	34.6
574	70.5	89.2	36.4
575	69.8	87.8	38.2
576	68.5	86.4	40.1
577	67.4	84.8	42.1
578	66.4	83.3	44
579	65.9	81.8	46
580	65.4	80.8	48.3
581	64.3	79.5	50.5
582	63.7	78.5	52.8
583	63.1	77.5	55.1
584	62.3	76.3	57.5
585	61.6	75.1	59.8
586	60.9	74.1	62.1
587	60.2	72.8	64.5
588	59.3	71.7	66.7
589	58.5	70.6	69.3
590	57.8	69.4	71.7
591	57.2	68.4	74.1
592	56.6	67.3	76.3
593	56.2	66	78.6
594	55.6	65	80.8
595	54.9	63.8	83
596	54.1	62.5	84.8
597	53.6	61.6	86.7
598	53.1	60.2	88.2
599	52.5	58.9	89.9
600	52.2	57.5	91.3
601	51.6	55.9	92.7
602	51.3	54.7	94.1
603	50.9	53.5	95
604	50.3	52	96.3
605	49.7	50.9	97.3
606	49.4	50	98.1
607	48.7	48.9	98.6
608	48	47.9	99.2
609	47.5	47	99.4
610	47.3	46	99.8
611	47.3	45	99.8
612	46.7	44.2	100
613	46.2	43.1	99.9
614	45.7	42.3	100
615	45.1	41.4	99.7
616	44.8	40.3	99
617	44	39.4	98.5
618	43.8	38.6	98.1
619	43.3	37.9	97.6
620	42.7	37.1	96.8
621	42	36.2	96.2
622	41.4	35.4	95.6
623	41	34.6	94.9
624	40.3	33.8	93.7
625	39.2	32.8	92.3
626	38.5	31.9	90.4
627	38	31.2	88.7
628	37.1	30.3	87
629	36.4	29.5	85.3
630	35.4	28.8	83.7
631	34.7	28	82.1
632	34	27.3	80.3
633	33.1	26.4	78.8
634	32.6	25.6	77
635	32.2	25	75.2
636	31.8	24.2	73.2
637	31.3	23.4	71.4
638	30.4	22.7	69.3
639	29.6	22	67.4
640	29.3	21.6	65.4
641	28.4	20.9	63.6
642	27.6	20.1	61.8
643	27	19.4	60.2
644	26.6	18.8	58.4
645	26.5	18.3	56.9
646	26.1	17.8	55.4
647	25.6	17.1	53.9
648	25.1	16.5	52.6
649	24.7	16.2	51
650	24.1	15.7	49.7
651	23.4	15.3	48.2
652	22.8	14.6	46.8
653	22.9	14.2	45.4
654	22.9	13.7	44
655	22.3	13.3	42.8
656	22.1	12.9	41.8
657	21.6	12.6	40.6
658	21.6	12.2	39.7
659	21.3	11.8	38.9
660	20.9	11.3	38
661	20.6	10.9	37.3
662	20.3	10.7	36.4
663	20.1	10.3	35.5
664	19.8	9.9	34.4
665	19.8	9.5	33.6
666	19.7	9.2	32.6
667	19.7	8.9	31.9
668	19.3	8.8	31.1
669	18.8	8.5	30.4
670	18.4	8.4	29.8
671	18.3	8.3	29.4
672	18.3	8.1	28.8
673	18	7.9	28.3
674	17.5	7.7	27.8
675	17.8	7.4	27.2
676	17.5	7.2	26.6
677	17.3	7	26
678	17.5	6.8	25.3
679	17.4	6.6	24.6
680	17.3	6.4	23.9
681	17.1	6.2	23.2
682	17.4	6.2	22.7
683	17.1	6.2	22.2
684	17.1	6	21.6
685	17.3	5.9	21.1
686	17.4	5.7	20.5
687	17.5	5.7	20.2
688	17.5	5.7	19.6
689	17.8	5.4	19.2
690	17.5	5.1	18.7
691	17.6	4.8	18.2
692	18.2	4.5	17.4
693	18.2	4.6	17
694	17.8	4.4	16.4
695	17.7	4.1	16
696	18.3	4.1	15.6
697	18.5	4.1	15.1
698	18.3	4	14.7
699	18.9	4.2	14.4
700	19.3	4	14
Figure 1 - E
nm	NLuc (%)	Renilla (%)	MetLuc (%)	Lucia (%)	GLuc (%)	GrRenilla (%)
350	0.034023	0.057792	0.020942	3	0.021206	0.067863
351	0.031719	0.055002	0.018567	3	0.018422	0.062921
352	0.033016	0.050621	0.015962	3	0.016769	0.058522
353	0.033598	0.047687	0.014163	3	0.015083	0.053745
354	0.034779	0.046704	0.012507	2.9	0.013629	0.052038
355	0.033822	0.045923	0.010729	2.8	0.012791	0.050709
356	0.033618	0.044805	0.00968	2.7	0.011688	0.051038
357	0.033206	0.044658	0.008971	2.7	0.010738	0.05128
358	0.033384	0.044338	0.008209	2.7	0.010112	0.05405
359	0.034136	0.047827	0.007732	2.7	0.009498	0.056515
360	0.032741	0.051721	0.007271	2.6	0.009067	0.060898
361	0.032004	0.056513	0.006933	2.5	0.008563	0.068223
362	0.033624	0.058721	0.006748	2.4	0.008344	0.077276
363	0.033738	0.065422	0.00643	2.3	0.008245	0.086443
364	0.031852	0.071227	0.006275	2.3	0.008189	0.097975
365	0.033613	0.080022	0.006048	2.3	0.008203	0.1
366	0.033839	0.089087	0.006057	2.3	0.008233	0.1
367	0.035713	0.09783	0.006087	2.2	0.008053	0.1
368	0.036354	0.1	0.006266	2.2	0.008117	0.2
369	0.037442	0.1	0.006406	2.2	0.007918	0.2
370	0.040103	0.1	0.006586	2.2	0.00786	0.2
371	0.044964	0.1	0.006663	2.2	0.007989	0.2
372	0.045157	0.2	0.006834	2.2	0.008105	0.2
373	0.047348	0.2	0.00717	2.2	0.008208	0.3
374	0.047531	0.2	0.00735	2.1	0.008397	0.3
375	0.048138	0.2	0.007949	2.1	0.00871	0.3
376	0.047477	0.2	0.008168	2	0.009526	0.4
377	0.047361	0.3	0.008546	2	0.01008	0.4
378	0.04526	0.3	0.009026	2	0.010399	0.5
379	0.047747	0.3	0.009666	2	0.010976	0.5
380	0.051032	0.3	0.010136	1.9	0.011648	0.6
381	0.053857	0.4	0.010847	1.9	0.012343	0.6
382	0.056422	0.4	0.011102	1.9	0.013218	0.7
383	0.060463	0.4	0.011951	1.9	0.013507	0.7
384	0.062196	0.5	0.012816	1.8	0.014509	0.8
385	0.063857	0.5	0.013752	1.8	0.015486	0.9
386	0.067233	0.5	0.014439	2.2	0.016233	1
387	0.068563	0.6	0.015144	2.3	0.0172	1
388	0.073031	0.6	0.015954	2.2	0.018277	1.1
389	0.082239	0.7	0.017192	2.2	0.019244	1.2
390	0.091543	0.7	0.018492	2.2	0.020801	1.3
391	0.1	0.8	0.019561	2.2	0.021832	1.4
392	0.1	0.8	0.020722	2.3	0.023119	1.5
393	0.1	0.9	0.022085	2.4	0.024521	1.7
394	0.2	1	0.023501	2.4	0.026096	1.8
395	0.2	1.1	0.025003	1.9	0.027615	1.9
396	0.2	1.1	0.026129	1.8	0.02894	2.1
397	0.3	1.2	0.027504	1.8	0.030375	2.2
398	0.3	1.3	0.028914	1.9	0.031949	2.4
399	0.4	1.5	0.030464	1.9	0.033307	2.5
400	0.5	1.6	0.032145	1.8	0.034859	2.7
401	0.6	1.7	0.034524	1.7	0.036833	2.9
402	0.8	1.9	0.036682	1.7	0.038581	3.1
403	1	2	0.039248	1.7	0.040988	3.3
404	1.2	2.2	0.041725	1.7	0.04338	3.5
405	1.5	2.4	0.044546	1.7	0.04629	3.8
406	1.9	2.7	0.048028	1.7	0.050171	4
407	2.3	2.9	0.051943	1.7	0.05391	4.2
408	2.8	3.2	0.056162	1.7	0.058751	4.5
409	3.4	3.5	0.061066	1.8	0.064607	4.8
410	4.1	3.9	0.067852	1.7	0.071336	5.1
411	4.9	4.3	0.075497	1.8	0.080237	5.3
412	5.8	4.7	0.08617	1.8	0.089991	5.6
413	6.9	5.2	0.098254	1.8	0.1	5.9
414	8.1	5.8	0.1	1.9	0.1	6.2
415	9.4	6.4	0.1	2	0.1	6.5
416	10.9	7	0.2	2.1	0.2	6.7
417	12.6	7.7	0.2	2.1	0.2	7
418	14.4	8.4	0.2	2.2	0.2	7.3
419	16.4	9.3	0.3	2.4	0.3	7.7
420	18.4	10.1	0.3	2.5	0.3	7.9
421	20.7	11	0.4	2.7	0.4	8.2
422	23	12	0.5	2.8	0.5	8.5
423	25.6	13.1	0.6	3	0.6	8.8
424	28.1	14.2	0.7	3.2	0.7	9
425	30.9	15.4	0.8	3.6	0.9	9.3
426	33.8	16.6	1	4.2	1	9.5
427	36.7	17.9	1.2	4.6	1.3	9.7
428	39.6	19.3	1.4	5	1.5	9.9
429	42.6	20.7	1.7	5.6	1.9	10.1
430	45.6	22.2	2.1	6.2	2.2	10.3
431	48.6	23.8	2.5	7	2.7	10.5
432	51.6	25.4	3	8	3.2	10.7
433	54.4	27	3.6	8.8	3.8	10.9
434	57.4	28.8	4.3	9.6	4.6	11.1
435	60.3	30.6	5.1	10.7	5.4	11.3
436	63.2	32.5	6	11.8	6.4	11.5
437	66	34.3	7.1	13.3	7.5	11.8
438	68.7	36.3	8.3	14.7	8.8	12.1
439	71.3	38.3	9.7	16.3	10.2	12.3
440	73.9	40.4	11.2	17.9	11.8	12.6
441	76.3	42.5	12.9	19.5	13.6	12.9
442	78.6	44.6	14.8	21.7	15.6	13.2
443	80.9	46.8	16.9	24	17.8	13.6
444	83	49	19.1	25.8	20.1	13.9
445	85	51.2	21.6	28	22.6	14.3
446	87	53.5	24.3	30.6	25.3	14.7
447	88.9	55.7	27.1	32.9	28.2	15.1
448	90.5	57.9	30	35.6	31.1	15.6
449	91.9	60.1	33.1	38.2	34.2	16
450	93.1	62.2	36.3	41.1	37.4	16.5
451	94.4	64.5	39.7	43.3	40.8	17
452	95.4	66.6	43.1	45.8	44.1	17.5
453	96.2	68.7	46.4	48.6	47.4	18
454	97	70.8	49.9	51.7	50.8	18.5
455	97.7	72.8	53.4	54.1	54.2	19.1
456	98.2	74.7	56.8	56.6	57.5	19.7
457	98.8	76.7	60.2	59.6	60.8	20.3
458	99.2	78.4	63.3	62.1	63.8	20.9
459	99.7	80.2	66.4	65	66.8	21.6
460	99.8	81.8	69.4	68.2	69.6	22.2
461	99.9	83.4	72.2	71	72.3	23
462	100	85	75	73	74.9	23.7
463	99.9	86.5	77.5	76.3	77.3	24.4
464	99.6	87.7	79.7	78.5	79.4	25.2
465	99.2	89.1	82	81.1	81.5	26
466	98.7	90.3	83.9	82.3	83.3	26.9
467	98.1	91.6	85.7	85.1	84.9	27.7
468	97.5	92.7	87.3	86.2	86.5	28.6
469	96.9	93.6	88.8	87.7	87.9	29.5
470	96.5	94.7	90.3	89.3	89.3	30.5
471	95.6	95.6	91.5	92	90.4	31.4
472	94.8	96.4	92.6	92.8	91.5	32.4
473	94.1	97.1	93.6	93.7	92.6	33.5
474	93.4	97.8	94.7	94.4	93.6	34.6
475	92.3	98.3	95.4	95.5	94.3	35.7
476	91.2	98.8	96.2	95.5	95.1	36.8
477	90.1	99.1	96.8	96	95.8	38
478	89.3	99.6	97.5	96.7	96.6	39.3
479	88.1	99.8	98	96.9	97.1	40.5
480	86.9	99.9	98.4	96.3	97.6	41.7
481	85.7	100	98.8	96.6	98.2	43.1
482	84.6	100	99.2	97.5	98.8	44.4
483	83.4	99.8	99.4	99	99.1	45.7
484	82.1	99.7	99.6	98.9	99.4	47.1
485	80.7	99.5	99.8	99.6	99.6	48.5
486	79.4	99.2	99.9	100	99.8	49.9
487	78.2	99	100	99	100	51.4
488	76.8	98.6	99.9	98.1	100	52.8
489	75.4	98.2	99.8	98.8	99.8	54.2
490	74.1	97.8	99.6	98.1	99.7	55.8
491	72.6	97.1	99.1	97.8	99.3	57.2
492	71.2	96.4	98.8	96.8	99	58.7
493	70	95.9	98.5	97.7	98.7	60.4
494	68.5	94.9	97.8	96.7	98.1	61.8
495	67.3	94.2	97.4	96.9	97.6	63.5
496	66.1	93.6	96.9	97.1	97.2	65.3
497	64.9	92.7	96.1	98.4	96.5	66.8
498	63.7	91.9	95.5	97.5	95.8	68.6
499	62.5	91.2	94.7	97.3	95.1	70.4
500	61.3	90.3	93.7	96.2	94.1	72
501	60.1	89.5	92.8	95.1	93.3	73.9
502	58.8	88.6	91.7	93.4	92.2	75.6
503	57.5	87.5	90.5	92.5	91	77.3
504	56.3	86.7	89.5	90.6	90	79.2
505	55	85.6	88.1	89.8	88.8	80.7
506	53.7	84.3	86.7	87.8	87.4	82.3
507	52.3	83.1	85.3	86	85.9	83.7
508	51	81.8	83.7	84	84.3	85
509	49.6	80.4	81.9	82.7	82.6	86.2
510	48.2	78.8	80.1	80.6	80.8	87.1
511	46.7	77	78.1	79.8	78.9	87.9
512	45.4	75.4	76.3	78.6	77	88.7
513	43.9	73.7	74.3	77.8	75	89.2
514	42.5	72	72.4	76.5	73.2	89.8
515	41	70.3	70.4	75	71.2	90.2
516	39.6	68.4	68.4	73.8	69.3	90.4
517	38.3	66.8	66.6	71.9	67.5	90.8
518	37.1	65.2	64.9	70.8	65.9	91.3
519	35.9	63.8	63.4	70.2	64.4	91.8
520	35	62.6	62	68.2	63.1	92.6
521	34	61.2	60.6	67.2	61.7	93.1
522	33.1	60.1	59.5	66.3	60.6	93.9
523	32.4	59.2	58.5	64.7	59.6	94.8
524	31.6	58.4	57.6	63	58.7	95.8
525	30.9	57.5	56.5	61.3	57.6	96.5
526	30.2	56.5	55.4	59.8	56.6	97.1
527	29.4	55.5	54.4	58.4	55.6	97.6
528	28.8	54.8	53.5	56.6	54.7	98.4
529	28.1	53.8	52.5	55.9	53.6	98.8
530	27.4	52.9	51.5	54.5	52.7	99.3
531	26.7	51.9	50.4	52.6	51.6	99.7
532	26	51	49.5	51.6	50.6	100
533	25.2	49.8	48.3	50.5	49.4	99.8
534	24.4	48.7	47.1	49.2	48.2	99.6
535	23.6	47.4	45.8	49.1	46.9	99
536	22.9	46.1	44.4	48.1	45.5	98.2
537	22	44.6	42.8	46.6	44	96.9
538	21.2	43.1	41.4	45	42.5	95.6
539	20.3	41.6	39.8	43.8	40.9	94
540	19.5	40.2	38.3	41.8	39.4	92.5
541	18.6	38.7	36.8	40	37.9	90.7
542	17.8	37.2	35.3	38.9	36.3	88.9
543	17	36	34	38.6	35	87.5
544	16.3	34.9	32.8	36.9	33.8	86.3
545	15.7	33.8	31.6	36.2	32.6	84.9
546	15.2	32.9	30.6	35.8	31.6	83.9
547	14.7	32	29.7	34.9	30.6	83.2
548	14.3	31.3	29	33.5	29.8	82.6
549	14	30.7	28.3	32.8	29.2	82.2
550	13.6	30	27.6	32	28.4	81.6
551	13.3	29.4	26.9	31.2	27.8	81
552	12.9	28.8	26.3	30.1	27.1	80.6
553	12.6	28.3	25.7	29.9	26.6	80.1
554	12.3	27.7	25.1	28.4	25.9	79.5
555	12	27.1	24.5	27.2	25.3	78.9
556	11.6	26.6	23.9	26.6	24.7	78.2
557	11.4	26.1	23.4	26	24.2	77.8
558	11.1	25.5	22.8	25.7	23.6	77.2
559	10.8	24.9	22.2	24.9	23	76.4
560	10.4	24.4	21.6	24.1	22.4	75.5
561	10.2	23.9	21.1	23.2	21.8	74.8
562	9.9	23.3	20.5	21.9	21.3	74
563	9.6	22.7	19.9	21.5	20.7	73.1
564	9.3	22.2	19.3	21.1	20.1	72.1
565	9	21.6	18.8	20.7	19.5	71.1
566	8.8	21.1	18.2	20.2	19	70.1
567	8.5	20.5	17.6	19.6	18.4	68.9
568	8.2	19.8	17.1	19.6	17.8	67.6
569	8	19.3	16.5	19.3	17.2	66.2
570	7.7	18.7	15.9	19.6	16.6	64.9
571	7.5	18.2	15.4	19.4	16.1	63.7
572	7.2	17.6	14.9	19.1	15.6	62.3
573	6.9	17	14.4	18.9	15	61
574	6.7	16.5	13.9	18.5	14.5	59.8
575	6.4	16	13.4	18.3	14	58.6
576	6.2	15.5	13	18	13.6	57.3
577	6	15	12.5	17.6	13.1	56.1
578	5.8	14.6	12.1	17.3	12.7	55
579	5.6	14.2	11.7	16.4	12.3	53.9
580	5.5	13.9	11.4	15.6	11.9	53
581	5.3	13.5	11.1	15.2	11.6	52
582	5.2	13.1	10.7	14.8	11.2	51.2
583	5.1	12.8	10.4	13.9	10.9	50.3
584	4.9	12.5	10.1	13.6	10.6	49.5
585	4.8	12.2	9.8	13.2	10.3	48.6
586	4.6	11.9	9.5	12.4	10.1	47.8
587	4.5	11.6	9.3	11.9	9.8	47
588	4.4	11.3	9	11.8	9.6	46.3
589	4.3	11	8.7	11.7	9.3	45.5
590	4.2	10.8	8.5	11.5	9.1	44.8
591	4.1	10.5	8.3	11.2	8.8	44.1
592	4	10.3	8	11.3	8.5	43.3
593	3.9	10	7.8	10.6	8.3	42.6
594	3.7	9.8	7.6	10.6	8	41.8
595	3.6	9.6	7.4	10.7	7.8	41.1
596	3.5	9.4	7.1	10.6	7.5	40.3
597	3.4	9.1	6.9	10.2	7.3	39.5
598	3.3	8.8	6.7	10.3	7.1	38.6
599	3.2	8.6	6.5	9.8	6.9	37.8
600	3.1	8.3	6.3	9.5	6.6	37
601	3	8.1	6.1	9.4	6.4	36.2
602	2.9	7.8	5.9	9.4	6.2	35.4
603	2.8	7.6	5.7	9.2	6.1	34.7
604	2.7	7.4	5.5	9	5.9	33.9
605	2.6	7.2	5.3	8.9	5.7	33.3
606	2.5	7	5.2	8.7	5.5	32.7
607	2.4	6.8	5	8.3	5.4	32
608	2.4	6.6	4.9	8.4	5.2	31.3
609	2.3	6.5	4.7	8.2	5	30.6
610	2.3	6.3	4.6	8.1	4.9	30
611	2.2	6.2	4.4	8.1	4.7	29.4
612	2.2	6	4.3	8	4.6	28.9
613	2.1	5.9	4.2	7.9	4.5	28.3
614	2.1	5.7	4.1	7.8	4.4	27.7
615	2	5.6	4	8	4.2	27.2
616	2	5.5	3.8	7.8	4.1	26.7
617	1.9	5.3	3.7	7.8	4	26.1
618	1.8	5.2	3.6	7.9	3.9	25.6
619	1.8	5.1	3.5	7.7	3.8	25.1
620	1.8	5	3.4	7.3	3.7	24.6
621	1.7	4.8	3.3	7.5	3.6	24.2
622	1.7	4.7	3.3	7.1	3.5	23.8
623	1.7	4.6	3.2	6.8	3.4	23.3
624	1.7	4.5	3.1	6.7	3.3	22.9
625	1.6	4.4	3	7.2	3.2	22.4
626	1.6	4.3	2.9	6.8	3.1	22
627	1.5	4.2	2.8	6.7	3	21.5
628	1.5	4.1	2.7	6.6	2.9	21
629	1.4	4	2.7	6.9	2.9	20.5
630	1.4	3.9	2.6	6.8	2.8	20.1
631	1.3	3.8	2.5	7.1	2.7	19.7
632	1.3	3.7	2.4	7.6	2.6	19.3
633	1.3	3.7	2.4	7.7	2.6	18.9
634	1.3	3.6	2.3	7.4	2.5	18.4
635	1.2	3.4	2.2	8	2.4	18
636	1.2	3.3	2.2	7.7	2.3	17.6
637	1.2	3.2	2.1	7.9	2.3	17.1
638	1.2	3.2	2	8	2.2	16.7
639	1.1	3	1.9	8	2.1	16.2
640	1.1	3	1.9	8.2	2	15.8
641	1.1	2.9	1.8	8.7	2	15.4
642	1.1	2.8	1.8	8.9	1.9	15.1
643	1	2.7	1.7	9.1	1.8	14.7
644	1	2.7	1.7	9.4	1.8	14.4
645	1	2.6	1.6	10	1.8	14
646	0.9	2.5	1.5	10.1	1.7	13.7
647	0.9	2.5	1.5	10.5	1.6	13.3
648	0.9	2.4	1.5	10.7	1.6	12.9
649	0.8	2.4	1.4	10.7	1.5	12.6
650	0.8	2.3	1.4	10	1.5	12.2
651	0.8	2.2	1.3	9.8	1.4	11.9
652	0.8	2.2	1.3	9.7	1.4	11.6
653	0.8	2.1	1.2	9.4	1.4	11.3
654	0.8	2	1.2	9.3	1.3	11
655	0.8	2	1.2	9.9	1.3	10.7
656	0.8	1.9	1.1	9.8	1.2	10.5
657	0.7	1.9	1.1	10	1.2	10.2
658	0.7	1.9	1.1	10	1.2	9.9
659	0.7	1.8	1	10.3	1.1	9.7
660	0.7	1.8	1	10.6	1.1	9.5
661	0.7	1.8	1	11.6	1.1	9.3
662	0.7	1.7	1	12.7	1	9.1
663	0.6	1.6	0.9	13	1	8.8
664	0.6	1.6	0.9	12.9	1	8.6
665	0.6	1.5	0.9	13.7	0.9	8.4
666	0.6	1.5	0.8	13.9	0.9	8.1
667	0.6	1.4	0.8	14.2	0.9	7.9
668	0.6	1.4	0.8	14.4	0.9	7.7
669	0.6	1.4	0.8	14.4	0.8	7.5
670	0.6	1.4	0.7	14.3	0.8	7.3
671	0.6	1.3	0.7	13.7	0.8	7.2
672	0.6	1.3	0.7	14.2	0.8	7
673	0.6	1.2	0.7	15.7	0.7	6.9
674	0.6	1.2	0.7	15.9	0.7	6.7
675	0.6	1.2	0.6	16.5	0.7	6.6
676	0.6	1.1	0.6	16.7	0.7	6.4
677	0.5	1.1	0.6	18.2	0.7	6.2
678	0.6	1.1	0.6	19.4	0.7	6
679	0.5	1.1	0.6	18.2	0.7	5.9
680	0.5	1.1	0.6	14.9	0.6	5.7
681	0.5	1	0.5		0.6	5.5
682	0.5	1	0.5		0.6	5.4
683	0.5	1	0.5		0.6	5.3
684	0.5	1	0.5		0.6	5.1
685	0.5	1	0.5		0.6	5
686	0.5	1	0.5		0.5	4.9
687	0.5	1	0.5		0.5	4.8
688	0.5	1	0.5		0.5	4.7
689	0.6	0.9	0.4		0.5	4.6
690	0.6	0.9	0.4		0.5	4.5
691	0.6	0.9	0.4		0.5	4.4
692	0.6	0.8	0.4		0.5	4.2
693	0.6	0.8	0.4		0.5	4.1
694	0.6	0.8	0.4		0.5	4
695	0.6	0.8	0.4		0.5	3.9
696	0.6	0.8	0.4		0.4	3.7
697	0.6	0.8	0.4		0.4	3.7
698	0.6	0.8	0.4		0.4	3.6
699	0.5	0.8	0.4		0.4	3.4
700	0.5	0.8	0.4		0.4	3.3
Figure 1 - F
nm	NLuc	Renila	GrRenilla
350	0.034023	0.057792	0.067863
351	0.031719	0.055002	0.062921
352	0.033016	0.050621	0.058522
353	0.033598	0.047687	0.053745
354	0.034779	0.046704	0.052038
355	0.033822	0.045923	0.050709
356	0.033618	0.044805	0.051038
357	0.033206	0.044658	0.05128
358	0.033384	0.044338	0.05405
359	0.034136	0.047827	0.056515
360	0.032741	0.051721	0.060898
361	0.032004	0.056513	0.068223
362	0.033624	0.058721	0.077276
363	0.033738	0.065422	0.086443
364	0.031852	0.071227	0.097975
365	0.033613	0.080022	0.1
366	0.033839	0.089087	0.1
367	0.035713	0.09783	0.1
368	0.036354	0.1	0.2
369	0.037442	0.1	0.2
370	0.040103	0.1	0.2
371	0.044964	0.1	0.2
372	0.045157	0.2	0.2
373	0.047348	0.2	0.3
374	0.047531	0.2	0.3
375	0.048138	0.2	0.3
376	0.047477	0.2	0.4
377	0.047361	0.3	0.4
378	0.04526	0.3	0.5
379	0.047747	0.3	0.5
380	0.051032	0.3	0.6
381	0.053857	0.4	0.6
382	0.056422	0.4	0.7
383	0.060463	0.4	0.7
384	0.062196	0.5	0.8
385	0.063857	0.5	0.9
386	0.067233	0.5	1
387	0.068563	0.6	1
388	0.073031	0.6	1.1
389	0.082239	0.7	1.2
390	0.091543	0.7	1.3
391	0.1	0.8	1.4
392	0.1	0.8	1.5
393	0.1	0.9	1.7
394	0.2	1	1.8
395	0.2	1.1	1.9
396	0.2	1.1	2.1
397	0.3	1.2	2.2
398	0.3	1.3	2.4
399	0.4	1.5	2.5
400	0.5	1.6	2.7
401	0.6	1.7	2.9
402	0.8	1.9	3.1
403	1	2	3.3
404	1.2	2.2	3.5
405	1.5	2.4	3.8
406	1.9	2.7	4
407	2.3	2.9	4.2
408	2.8	3.2	4.5
409	3.4	3.5	4.8
410	4.1	3.9	5.1
411	4.9	4.3	5.3
412	5.8	4.7	5.6
413	6.9	5.2	5.9
414	8.1	5.8	6.2
415	9.4	6.4	6.5
416	10.9	7	6.7
417	12.6	7.7	7
418	14.4	8.4	7.3
419	16.4	9.3	7.7
420	18.4	10.1	7.9
421	20.7	11	8.2
422	23	12	8.5
423	25.6	13.1	8.8
424	28.1	14.2	9
425	30.9	15.4	9.3
426	33.8	16.6	9.5
427	36.7	17.9	9.7
428	39.6	19.3	9.9
429	42.6	20.7	10.1
430	45.6	22.2	10.3
431	48.6	23.8	10.5
432	51.6	25.4	10.7
433	54.4	27	10.9
434	57.4	28.8	11.1
435	60.3	30.6	11.3
436	63.2	32.5	11.5
437	66	34.3	11.8
438	68.7	36.3	12.1
439	71.3	38.3	12.3
440	73.9	40.4	12.6
441	76.3	42.5	12.9
442	78.6	44.6	13.2
443	80.9	46.8	13.6
444	83	49	13.9
445	85	51.2	14.3
446	87	53.5	14.7
447	88.9	55.7	15.1
448	90.5	57.9	15.6
449	91.9	60.1	16
450	93.1	62.2	16.5
451	94.4	64.5	17
452	95.4	66.6	17.5
453	96.2	68.7	18
454	97	70.8	18.5
455	97.7	72.8	19.1
456	98.2	74.7	19.7
457	98.8	76.7	20.3
458	99.2	78.4	20.9
459	99.7	80.2	21.6
460	99.8	81.8	22.2
461	99.9	83.4	23
462	100	85	23.7
463	99.9	86.5	24.4
464	99.6	87.7	25.2
465	99.2	89.1	26
466	98.7	90.3	26.9
467	98.1	91.6	27.7
468	97.5	92.7	28.6
469	96.9	93.6	29.5
470	96.5	94.7	30.5
471	95.6	95.6	31.4
472	94.8	96.4	32.4
473	94.1	97.1	33.5
474	93.4	97.8	34.6
475	92.3	98.3	35.7
476	91.2	98.8	36.8
477	90.1	99.1	38
478	89.3	99.6	39.3
479	88.1	99.8	40.5
480	86.9	99.9	41.7
481	85.7	100	43.1
482	84.6	100	44.4
483	83.4	99.8	45.7
484	82.1	99.7	47.1
485	80.7	99.5	48.5
486	79.4	99.2	49.9
487	78.2	99	51.4
488	76.8	98.6	52.8
489	75.4	98.2	54.2
490	74.1	97.8	55.8
491	72.6	97.1	57.2
492	71.2	96.4	58.7
493	70	95.9	60.4
494	68.5	94.9	61.8
495	67.3	94.2	63.5
496	66.1	93.6	65.3
497	64.9	92.7	66.8
498	63.7	91.9	68.6
499	62.5	91.2	70.4
500	61.3	90.3	72
501	60.1	89.5	73.9
502	58.8	88.6	75.6
503	57.5	87.5	77.3
504	56.3	86.7	79.2
505	55	85.6	80.7
506	53.7	84.3	82.3
507	52.3	83.1	83.7
508	51	81.8	85
509	49.6	80.4	86.2
510	48.2	78.8	87.1
511	46.7	77	87.9
512	45.4	75.4	88.7
513	43.9	73.7	89.2
514	42.5	72	89.8
515	41	70.3	90.2
516	39.6	68.4	90.4
517	38.3	66.8	90.8
518	37.1	65.2	91.3
519	35.9	63.8	91.8
520	35	62.6	92.6
521	34	61.2	93.1
522	33.1	60.1	93.9
523	32.4	59.2	94.8
524	31.6	58.4	95.8
525	30.9	57.5	96.5
526	30.2	56.5	97.1
527	29.4	55.5	97.6
528	28.8	54.8	98.4
529	28.1	53.8	98.8
530	27.4	52.9	99.3
531	26.7	51.9	99.7
532	26	51	100
533	25.2	49.8	99.8
534	24.4	48.7	99.6
535	23.6	47.4	99
536	22.9	46.1	98.2
537	22	44.6	96.9
538	21.2	43.1	95.6
539	20.3	41.6	94
540	19.5	40.2	92.5
541	18.6	38.7	90.7
542	17.8	37.2	88.9
543	17	36	87.5
544	16.3	34.9	86.3
545	15.7	33.8	84.9
546	15.2	32.9	83.9
547	14.7	32	83.2
548	14.3	31.3	82.6
549	14	30.7	82.2
550	13.6	30	81.6
551	13.3	29.4	81
552	12.9	28.8	80.6
553	12.6	28.3	80.1
554	12.3	27.7	79.5
555	12	27.1	78.9
556	11.6	26.6	78.2
557	11.4	26.1	77.8
558	11.1	25.5	77.2
559	10.8	24.9	76.4
560	10.4	24.4	75.5
561	10.2	23.9	74.8
562	9.9	23.3	74
563	9.6	22.7	73.1
564	9.3	22.2	72.1
565	9	21.6	71.1
566	8.8	21.1	70.1
567	8.5	20.5	68.9
568	8.2	19.8	67.6
569	8	19.3	66.2
570	7.7	18.7	64.9
571	7.5	18.2	63.7
572	7.2	17.6	62.3
573	6.9	17	61
574	6.7	16.5	59.8
575	6.4	16	58.6
576	6.2	15.5	57.3
577	6	15	56.1
578	5.8	14.6	55
579	5.6	14.2	53.9
580	5.5	13.9	53
581	5.3	13.5	52
582	5.2	13.1	51.2
583	5.1	12.8	50.3
584	4.9	12.5	49.5
585	4.8	12.2	48.6
586	4.6	11.9	47.8
587	4.5	11.6	47
588	4.4	11.3	46.3
589	4.3	11	45.5
590	4.2	10.8	44.8
591	4.1	10.5	44.1
592	4	10.3	43.3
593	3.9	10	42.6
594	3.7	9.8	41.8
595	3.6	9.6	41.1
596	3.5	9.4	40.3
597	3.4	9.1	39.5
598	3.3	8.8	38.6
599	3.2	8.6	37.8
600	3.1	8.3	37
601	3	8.1	36.2
602	2.9	7.8	35.4
603	2.8	7.6	34.7
604	2.7	7.4	33.9
605	2.6	7.2	33.3
606	2.5	7	32.7
607	2.4	6.8	32
608	2.4	6.6	31.3
609	2.3	6.5	30.6
610	2.3	6.3	30
611	2.2	6.2	29.4
612	2.2	6	28.9
613	2.1	5.9	28.3
614	2.1	5.7	27.7
615	2	5.6	27.2
616	2	5.5	26.7
617	1.9	5.3	26.1
618	1.8	5.2	25.6
619	1.8	5.1	25.1
620	1.8	5	24.6
621	1.7	4.8	24.2
622	1.7	4.7	23.8
623	1.7	4.6	23.3
624	1.7	4.5	22.9
625	1.6	4.4	22.4
626	1.6	4.3	22
627	1.5	4.2	21.5
628	1.5	4.1	21
629	1.4	4	20.5
630	1.4	3.9	20.1
631	1.3	3.8	19.7
632	1.3	3.7	19.3
633	1.3	3.7	18.9
634	1.3	3.6	18.4
635	1.2	3.4	18
636	1.2	3.3	17.6
637	1.2	3.2	17.1
638	1.2	3.2	16.7
639	1.1	3	16.2
640	1.1	3	15.8
641	1.1	2.9	15.4
642	1.1	2.8	15.1
643	1	2.7	14.7
644	1	2.7	14.4
645	1	2.6	14
646	0.9	2.5	13.7
647	0.9	2.5	13.3
648	0.9	2.4	12.9
649	0.8	2.4	12.6
650	0.8	2.3	12.2
651	0.8	2.2	11.9
652	0.8	2.2	11.6
653	0.8	2.1	11.3
654	0.8	2	11
655	0.8	2	10.7
656	0.8	1.9	10.5
657	0.7	1.9	10.2
658	0.7	1.9	9.9
659	0.7	1.8	9.7
660	0.7	1.8	9.5
661	0.7	1.8	9.3
662	0.7	1.7	9.1
663	0.6	1.6	8.8
664	0.6	1.6	8.6
665	0.6	1.5	8.4
666	0.6	1.5	8.1
667	0.6	1.4	7.9
668	0.6	1.4	7.7
669	0.6	1.4	7.5
670	0.6	1.4	7.3
671	0.6	1.3	7.2
672	0.6	1.3	7
673	0.6	1.2	6.9
674	0.6	1.2	6.7
675	0.6	1.2	6.6
676	0.6	1.1	6.4
677	0.5	1.1	6.2
678	0.6	1.1	6
679	0.5	1.1	5.9
680	0.5	1.1	5.7
681	0.5	1	5.5
682	0.5	1	5.4
683	0.5	1	5.3
684	0.5	1	5.1
685	0.5	1	5
686	0.5	1	4.9
687	0.5	1	4.8
688	0.5	1	4.7
689	0.6	0.9	4.6
690	0.6	0.9	4.5
691	0.6	0.9	4.4
692	0.6	0.8	4.2
693	0.6	0.8	4.1
694	0.6	0.8	4
695	0.6	0.8	3.9
696	0.6	0.8	3.7
697	0.6	0.8	3.7
698	0.6	0.8	3.6
699	0.5	0.8	3.4
700	0.5	0.8	3.3
Figure 1 - G
Time post injection (s)	ELuc	FLuc	RedF
3	86.2488	77.6	84.3
4	92.3977	80.4	85.7
5	94.5162	82.5	86.9
6	95.0558	84.2	88.1
7	96.1322	85.5	89.3
8	96.3287	86.2	90.1
9	96.7736	87.1	90.9
10	97.5027	87.9	91.8
11	97.7017	88.3	92.5
12	97.9775	88.7	93.2
13	98.7172	89.2	93.8
14	98.2357	89.5	94.4
15	98.5965	90	95
16	99.0121	90.2	95.3
17	98.7911	90.6	95.7
18	98.8263	90.8	96.1
19	98.7717	91.1	96.4
20	99.6674	91.4	96.8
21	98.7474	91.4	97
22	99.1799	91.9	97.2
23	99.1633	92	97.4
24	98.9634	92.3	97.8
25	99.4855	92.5	98.1
26	99.7521	92.6	98.1
27	99.7373	92.7	98.4
28	99.5423	92.9	98.6
29	99.8116	93.3	98.7
30	99.3	93.3	98.8
31	99.4479	93.5	99
32	99.43	93.6	99
33	99.51	93.8	99.2
34	99.4335	93.9	99.1
35	99.3707	94.1	99.3
36	99.3371	94.2	99.4
37	99.3431	94.4	99.5
38	99.9427	94.4	99.6
39	99.2238	94.7	99.5
40	99.5019	94.6	99.5
41	99.4971	95	99.8
42	99.9427	95	99.6
43	99.5809	95.2	99.7
44	99.6595	95.3	99.7
45	99.348	95.4	99.8
46	99.0454	95.4	99.9
47	99.5231	95.7	99.8
48	99.6006	95.7	99.7
49	99.3248	95.9	99.8
50	98.8541	95.9	100
51	99.6925	96	99.8
52	99.3396	96.2	99.8
53	99.116	96.3	99.9
54	99.3517	96.3	99.9
55	99.3524	96.4	99.6
56	99.2448	96.7	99.7
57	99.5107	96.6	99.8
58	99.6556	96.5	99.7
59	98.5789	97	99.7
60	99.6413	97	99.7
61	99.293	96.8	99.6
62	99.3897	97.1	99.6
63	99.3281	97.3	99.7
64	99.1476	97.4	99.6
65	98.9789	97.5	99.5
66	98.8554	97.6	99.5
67	98.9552	97.7	99.5
68	99.2863	97.7	99.4
69	98.9671	97.9	99.4
70	99.0089	97.8	99.4
71	98.7756	97.8	99.3
72	98.7657	97.9	99.2
73	99.3914	98	99.1
74	98.7972	98.2	99.2
75	98.7019	98.2	99
76	98.8074	98.4	99
77	98.4827	98.3	99
78	98.7012	98.6	98.9
79	98.5335	98.4	99
80	98.6794	98.5	98.9
81	98.9593	98.9	98.8
82	98.7807	98.7	98.8
83	99.0376	98.7	98.6
84	98.1928	98.8	98.7
85	98.6918	99.2	98.6
86	98.4811	99.1	98.6
87	98.2058	99.1	98.5
88	98.4668	99	98.4
89	98.6625	99.2	98.4
90	98.8125	99.3	98.4
91	98.3222	99.5	98.3
92	98.5985	99.6	98.2
93	98.485	99.6	98.2
94	98.515	99.5	98.1
95	98.3477	99.5	98
96	98.1428	99.6	97.9
97	97.7677	99.6	97.9
98	98.3595	99.6	97.9
99	98.2058	99.8	97.7
100	98.3147	99.9	97.7
Figure 1 - H
Time post injection (s)	NLuc	Renilla	GrRenilla
0.1	70.8	68.6	85
0.2	72.5	71.4	86.8
0.3	73.9	72.7	87.7
0.4	75	73.9	88
0.5	76.2	75.3	88.9
0.6	77.3	76.4	89.3
0.7	78.2	77.5	89.8
0.8	79.3	78.7	90.4
0.9	80.1	79.4	90.6
1	81.4	80.1	91.2
1.1	82	81.2	91.6
1.2	82.9	81.9	91.8
1.3	83.7	82.6	92.1
1.4	84.7	83.4	92.4
1.5	85.4	84.2	92.6
1.6	85.9	85.1	92.8
1.7	86.4	85.9	93
1.8	87.1	86.4	93.2
1.9	87.8	87	93.4
2	88.3	87.3	93.7
2.1	88.8	87.7	94
2.2	89.4	88.1	94.1
2.3	90.3	88.5	94.4
2.4	90.9	88.8	94.7
2.5	91.4	89	94.8
2.6	91.7	89.6	95
2.7	92.3	90.2	95.3
2.8	92.8	90.7	95.3
2.9	92.9	91.1	95.6
3	93.2	91.2	95.7
3.1	93.6	91.8	95.9
3.2	93.9	92.4	96.1
3.3	94.3	92.6	96.3
3.4	94.5	92.9	96.3
3.5	94.7	93.3	96.5
3.6	95.1	93.5	96.6
3.7	95.2	94.1	96.7
3.8	95.3	94.4	96.7
3.9	95.5	94.5	96.7
4	96	95.1	96.9
4.1	96.4	95.3	96.9
4.2	96.5	95.5	96.9
4.3	96.7	96.1	97
4.4	96.9	96.2	97.4
4.5	97.6	96.5	97.6
4.6	97.7	96.7	97.5
4.7	97.6	96.6	97.5
4.8	97.5	96.9	97.7
4.9	98.2	97.1	97.9
5	98.3	96.9	97.8
5.1	98.7	97.2	97.7
5.2	98.6	97.1	97.7
5.3	98.7	97.3	97.8
5.4	99	97.3	97.9
5.5	99	97.4	97.9
5.6	98.8	97.6	97.9
5.7	98.9	97.8	98
5.8	98.8	97.8	98.2
5.9	99	97.7	98.5
6	99.3	97.8	98.4
6.1	99.1	98.2	98.5
6.2	99.3	98.3	98.5
6.3	99.4	98.4	98.6
6.4	99.7	98.5	98.6
6.5	99.7	98.6	98.4
6.6	99.9	98.9	98.3
6.7	99.6	99.2	98.4
6.8	99.9	99.3	98.3
6.9	99.9	99.2	98.3
7	100	99.3	98.1
7.1	99.9	99.4	98.4
7.2	99.5	99.2	98.5
7.3	99.4	99.2	98.7
7.4	99.6	99	99.1
7.5	99.4	99.1	99.2
7.6	99.5	99.2	99.4
7.7	99.4	99.1	99.7
7.8	99.4	99.2	99.6
7.9	99.9	99.3	99.6
8	99.8	99.6	99.5
8.1	99.8	99.9	99.2
8.2	99.9	99.9	99.4
8.3	99.8	99.9	99.4
8.4	99.9	99.9	99.3
8.5	99.8	99.8	99.4
8.6	99.6	100	99.5
8.7	99.5	99.8	99.7
8.8	99.2	99.9	99.7
8.9	98.9	99.6	99.6
9	99	99.8	99.5
9.1	98.9	99.7	99.7
9.2	98.9	99.8	99.7
9.3	98.7	99.8	99.8
9.4	98.7	99.7	99.6
9.5	98.9	99.5	99.8
9.6	98.9	99.8	99.8
9.7	98.7	99.7	99.8
9.8	98.9	99.6	99.6
9.9	99.2	99.6	99.5
10	99.4	99.4	99.3
10.1	99.4	99.7	99.5
10.2	99.3	100	99.5
10.3	99.4	99.9	99.4
10.4	99.4	99.7	99.7
10.5	99.2	99.9	99.5
10.6	98.8	99.8	99.6
10.7	98.5	99.9	99.6
10.8	98.6	99.7	99.6
10.9	98.6	99.4	99.6
11	98.7	99.4	99.8
11.1	98.5	99.7	99.7
11.2	98.3	99.5	99.5
11.3	98.6	99.4	99.5
11.4	98.7	99.4	99.5
11.5	98.3	99.1	99.4
11.6	98.2	98.9	99.4
11.7	98.1	98.8	99.2
11.8	98.1	98.5	99.2
11.9	98.2	98.7	99.4
12	98	98.9	99.4
12.1	97.6	98.7	99.4
12.2	97.5	98.7	99.4
12.3	97.3	98.6	99.3
12.4	97.2	98.8	99.4
12.5	97.2	98.9	99.5
12.6	97	99	99.7
12.7	96.8	98.8	99.7
12.8	97	99	99.8
12.9	97.2	99	99.7
13	97.4	99	99.9
13.1	97.2	98.9	99.9
13.2	97.1	98.7	99.8
13.3	96.8	98.5	99.7
13.4	96.6	98.4	99.8
13.5	96.7	98.4	99.7
13.6	96.4	98.5	99.7
13.7	96.3	98.7	99.6
13.8	96.3	98.5	99.5
13.9	96.5	98.5	99.7
14	96.5	98.5	99.7
14.1	96.5	98.7	99.9
14.2	96.3	98.6	100
14.3	96.3	98.4	99.8
14.4	96.3	98.4	99.8
14.5	96	98.3	100
14.6	96	98.3	99.9
14.7	96	98.2	99.7
14.8	96	98	99.4
14.9	95.9	98	99.4
15	95.6	98.2	99.6
15.1	95.4	98.1	99.7
15.2	95.2	98.2	99.5
15.3	95	98.1	99.6
15.4	94.9	98.2	99.5
15.5	94.9	98.1	99.6
15.6	94.9	98	99.8
15.7	94.8	97.8	99.6
15.8	94.8	97.7	99.5
15.9	94.9	97.7	99.4
16	94.7	97.6	99.3
16.1	94.5	97.4	99.4
16.2	94.2	97.5	99.4
16.3	94	97.3	99.2
16.4	93.9	97.2	99.3
16.5	94.1	97.2	99.1
16.6	93.9	96.9	99.3
16.7	94	97	99.4
16.8	94	97.2	99.2
16.9	94.1	96.9	99.1
17	94.2	97	99.1
17.1	94.2	97.1	99.1
17.2	94	97.2	99.3
17.3	94.1	97.3	99.2
17.4	94	97.2	99.4
17.5	94	97.1	99.4
17.6	93.9	97.4	99.3
17.7	93.8	97.2	99
17.8	93.8	97	98.8
17.9	93.6	96.9	98.7
18	93.4	96.9	98.7
18.1	93.3	96.6	98.6
18.2	93.1	96.2	98.5
18.3	93.3	96	98.7
18.4	93.4	95.7	98.8
18.5	93.4	95.8	98.9
18.6	93.3	95.7	99.1
18.7	93.2	95.7	99.1
18.8	93.3	95.9	99
18.9	93	96	99
19	92.9	95.9	98.9
19.1	92.6	96.1	98.9
19.2	92.3	95.7	98.8
19.3	92.2	95.8	98.5
19.4	92.1	95.7	98.5
19.5	91.8	95.6	98.6
19.6	91.9	95.5	98.7
19.7	91.7	95.5	98.7
19.8	91.6	95.4	98.7
19.9	91.7	95.5	98.9
20	91.7	95.1	98.7
20.1	91.7	94.9	98.6
20.2	91.8	94.7	98.4
20.3	91.6	94.6	98.4
20.4	91.7	94.2	98.2
20.5	91.6	93.9	98.1
20.6	91.5	93.9	98
20.7	91.7	93.7	98.1
20.8	91.7	94	98.1
20.9	91.5	94	98.2
21	91.5	94	98.1
21.1	91.4	94.5	98.2
21.2	91.2	94.5	98.2
21.3	90.9	94.4	98.4
21.4	90.5	94.5	98.3
21.5	90.6	94.1	98.3
21.6	90.6	94.3	98.1
21.7	90.4	94.4	98.1
21.8	90.3	94	98
21.9	90.4	94.1	98
22	90.4	93.9	97.9
22.1	90.4	94	97.9
22.2	90.1	93.9	97.9
22.3	90.2	93.6	98
22.4	90.2	93.3	98.1
22.5	90.1	93.4	98.1
22.6	90	93.2	97.9
22.7	90.1	93.3	97.9
22.8	89.9	93	98
22.9	89.9	93	98.2
23	89.6	93	98.2
23.1	89.3	93	98
23.2	89.6	93	98.1
23.3	89.6	93	98.4
23.4	89.4	93	98.3
23.5	89.4	92.9	98.2
23.6	89.4	93.1	97.7
23.7	89.3	93	97.7
23.8	89.6	92.8	97.7
23.9	89.2	92.7	97.6
24	89	92.6	97.3
24.1	89.1	92.6	97.3
24.2	88.9	92.5	97.3
24.3	89.1	92.3	97.6
24.4	88.9	92	97.5
24.5	88.8	92	97.4
24.6	88.7	91.8	97.5
24.7	88.8	91.6	97.6
24.8	88.6	91.6	97.6
24.9	88.8	91.4	97.6
25	88.5	91.5	97.6
25.1	88.6	91.5	97.5
25.2	88.3	91.5	97.5
25.3	88.3	91.6	97.3
25.4	88.2	91.6	97.3
25.5	88.3	91.5	97.2
25.6	88.2	91.4	97.2
25.7	88.3	91.2	97
25.8	88.3	91.1	96.9
25.9	88.2	91.1	96.8
26	88.4	90.9	96.9
26.1	88.4	90.9	96.7
26.2	88.3	90.8	96.6
26.3	88	90.8	96.6
26.4	87.9	90.7	96.7
26.5	87.7	90.9	96.5
26.6	87.9	90.7	96.5
26.7	87.6	90.6	96.6
26.8	87.6	90.7	96.5
26.9	87.4	90.7	96.6
27	87.4	90.5	96.8
27.1	87.3	90.3	96.7
27.2	87.4	90.1	97
27.3	87.3	90.3	97.1
27.4	87.3	90.3	96.9
27.5	87	89.9	97.1
27.6	87.2	89.8	97
27.7	87.4	89.8	96.9
27.8	87.3	89.9	96.8
27.9	87.4	89.7	96.6
28	87.4	89.3	96.5
28.1	87.3	89.3	96.5
28.2	87.5	89.4	96.3
28.3	87.5	89.3	96.3
28.4	87.5	89.5	96.1
28.5	87.3	89.4	96
28.6	87.1	89.3	96
28.7	86.6	89.6	96.2
28.8	86.4	89.5	96
28.9	86.4	89.3	95.9
29	86.5	89.5	95.9
29.1	86.5	89.5	95.9
29.2	86.6	89.5	96
29.3	86.3	89.7	95.9
29.4	86.6	89.5	95.6
29.5	86.9	89.2	95.7
29.6	86.8	89.2	95.7
29.7	86.6	89.2	95.4
29.8	86.4	88.7	95.5
29.9	86.2	88.5	95.4
30	86.2	88.3	95.7
30.1	85.8	88.2	95.6
30.2	85.4	88.3	95.4
30.3	85.3	88.1	95.4
30.4	85.2	87.7	95.7
30.5	85.2	87.7	95.6
30.6	85.2	87.8	95.8
30.7	85.4	87.6	95.5
30.8	85.7	87.4	95.6
30.9	85.9	87.5	95.9
31	85.9	87.5	95.8
31.1	85.9	87.6	95.7
31.2	86	87.7	95.7
31.3	85.8	87.7	95.5
31.4	85.6	87.8	95.5
31.5	85.6	87.7	95.3
31.6	85.3	87.5	95.2
31.7	85	87.4	95.1
31.8	84.8	87.3	95
31.9	84.4	87.2	95.1
32	84.5	87.4	95
32.1	84.6	87.4	95.1
32.2	84.5	87.3	95.4
32.3	84.4	87.4	95.3
32.4	84.8	87.4	95.4
32.5	84.7	87.4	95.4
32.6	85.1	87.1	95.2
32.7	84.9	86.9	95.2
32.8	84.8	86.8	95.1
32.9	84.5	86.9	94.7
33	84.5	86.8	94.9
33.1	84.3	86.8	94.7
33.2	84.2	86.5	94.7
33.3	83.8	86.6	94.9
33.4	83.9	86.5	95.1
33.5	84	86.4	95.1
33.6	84.4	86.3	95.3
33.7	84.5	86.2	95.1
33.8	84.4	86.1	95.1
33.9	84.2	86.3	95.1
34	84.2	86.4	95.1
34.1	84	86.4	94.9
34.2	83.8	86.3	94.9
34.3	83.8	86.3	94.8
34.4	83.7	86.3	94.9
34.5	83.8	86.3	94.9
34.6	83.8	86	94.9
34.7	83.9	86	94.8
34.8	84.2	86	94.7
34.9	84.1	86.2	94.7
35	83.7	86	94.6
35.1	83.3	85.6	94.4
35.2	83.1	85.6	94.4
35.3	83.5	85.8	94.2
35.4	83.7	85.7	94
35.5	83.5	85.3	94.1
35.6	83.7	85.1	94.2
35.7	83.9	85.1	94.1
35.8	83.8	85.3	94.1
35.9	84	85.3	94
36	83.8	85	94
36.1	83.6	85	94.1
36.2	83.4	85.3	94
36.3	83.3	85.1	93.8
36.4	83.2	85.1	93.9
36.5	83.5	84.9	93.7
36.6	83.5	84.9	93.8
36.7	83.3	84.8	93.8
36.8	83.2	84.8	93.6
36.9	83.3	84.5	93.6
37	83.4	84.4	93.6
37.1	83.3	84.3	93.6
37.2	82.8	84.4	93.6
37.3	82.9	84.4	93.7
37.4	83	84.4	93.7
37.5	83.1	84.3	93.6
37.6	82.9	84.2	93.5
37.7	83	84.4	93.5
37.8	83.1	84.2	93.5
37.9	83.4	84.2	93.5
38	83.1	84	93.2
38.1	83.1	84.1	93.1
38.2	83.1	84.1	93.3
38.3	82.9	84.3	93.4
38.4	82.8	84	93.3
38.5	82.7	84.3	93.3
38.6	82.7	84.1	93.3
38.7	82.8	84.1	93.4
38.8	82.6	83.9	93.6
38.9	82.7	83.8	93.3
39	82.8	83.8	93.5
39.1	82.6	83.8	93.4
39.2	82.7	83.8	93.2
39.3	82.8	83.7	93.2
39.4	82.8	83.5	93
39.5	82.9	83.4	92.8
39.6	82.6	83.5	92.8
39.7	82.7	83.1	92.6
39.8	82.7	83.1	92.7
39.9	82.7	82.7	92.7
40	82.6	82.6	92.8
40.1	82.4	82.6	93
40.2	82.3	82.7	92.9
40.3	82.4	82.5	93
40.4	82.3	82.5	92.9
40.5	82.1	82.5	92.9
40.6	82	82.7	92.9
40.7	82.2	82.9	92.7
40.8	82.5	82.8	92.6
40.9	82.4	82.7	92.7
41	82.5	82.5	92.6
41.1	82.7	82.6	92.5
41.2	82.6	82.5	92.5
41.3	82.7	82.6	92.4
41.4	82.4	82.3	92.4
41.5	81.9	82.5	92.2
41.6	82.1	82.5	92.3
41.7	82.1	82.6	92.2
41.8	82.1	82.3	92.2
41.9	82.2	82	92.1
42	82.1	81.9	92.1
42.1	81.9	81.9	92.1
42.2	82.1	81.6	92.3
42.3	81.9	81.6	92.2
42.4	81.9	81.6	92.3
42.5	81.8	81.6	92.3
42.6	81.9	81.8	92.5
42.7	81.8	81.5	92.4
42.8	81.7	81.6	92.3
42.9	81.6	81.5	92.2
43	81.8	81.4	92
43.1	81.4	81.2	91.9
43.2	81.3	81.3	91.6
43.3	81.4	81.1	91.5
43.4	81.5	81.4	91.5
43.5	81.9	81.5	91.6
43.6	81.9	81.4	91.7
43.7	81.8	81.4	91.7
43.8	81.8	81.3	91.7
43.9	81.6	81.1	91.8
44	81.6	81.2	91.9
44.1	81.4	81	92
44.2	81.3	80.8	91.9
44.3	81.4	81.1	91.8
44.4	81.4	81.2	91.7
44.5	81.4	81	91.9
44.6	81.5	81.3	92
44.7	81.5	81.3	91.8
44.8	81.6	81.4	91.6
44.9	81.5	81.2	91.4
45	81.3	80.8	91.5
45.1	81.2	80.5	91.6
45.2	81.2	80.5	91.5
45.3	81	80.2	91.2
45.4	80.9	80.1	91.2
45.5	80.9	79.8	91.3
45.6	80.7	79.8	91.4
45.7	80.8	80	91.1
45.8	80.8	80	90.9
45.9	80.8	79.9	90.9
46	80.9	80	91.1
46.1	80.6	79.8	91.2
46.2	80.6	80	91.1
46.3	80.5	79.8	91.1
46.4	80.6	79.6	91.2
46.5	80.6	79.7	91
46.6	80.7	79.7	90.9
46.7	80.9	79.5	90.7
46.8	80.9	79.6	90.6
46.9	80.7	79.6	90.6
47	80.7	79.7	90.7
47.1	80.8	79.7	90.7
47.2	80.7	79.6	90.7
47.3	80.6	79.8	90.8
47.4	80.6	79.9	90.8
47.5	80.8	79.8	90.8
47.6	81	79.5	90.7
47.7	81	79.5	90.7
47.8	81	79.2	90.8
47.9	81.1	79.2	90.8
48	81	79.3	90.6
48.1	81	79.2	90.6
48.2	80.7	79	90.5
48.3	80.6	79.1	90.4
48.4	80.5	79.1	90.2
48.5	80.3	79.1	90
48.6	80.2	79	90.1
48.7	80.4	78.5	90.2
48.8	80.4	78.6	90.2
48.9	80.4	78.5	90.2
49	80.5	78.5	90.2
49.1	80.5	78.5	90.3
49.2	80.9	78.4	90.3
49.3	80.8	78.5	90.2
49.4	80.7	78.8	90.1
49.5	80.4	78.9	90
49.6	80.6	78.9	90.1
49.7	80.5	78.9	90.1
49.8	80.5	78.8	90.2
49.9	80.3	78.8	90.1
50	80.1	78.6	90
50.1	80.2	78.5	90.1
50.2	80.2	78.2	90.2
50.3	80.2	78.1	90.1
50.4	80	78	90
50.5	79.9	77.9	90
50.6	79.8	78	89.9
50.7	80	77.8	89.8
50.8	79.9	77.8	89.6
50.9	80	77.8	89.5
51	79.9	77.6	89.7
51.1	80.1	77.4	89.6
51.2	80.4	77.4	89.5
51.3	80.3	77.4	89.6
51.4	79.9	77.3	89.6
51.5	80	77.3	89.8
51.6	80.1	77.3	89.9
51.7	80.2	77.6	89.8
51.8	80.1	77.6	89.8
51.9	79.9	77.7	89.8
52	79.9	77.5	89.8
52.1	80.1	77.4	89.6
52.2	80	77.2	89.4
52.3	79.9	77	89.2
52.4	79.8	77	89.2
52.5	79.9	76.9	89.2
52.6	80	76.9	89
52.7	80.1	76.8	89
52.8	80.2	77	89.1
52.9	80.2	76.9	89.1
53	79.9	77.1	89.1
53.1	80	76.8	88.8
53.2	79.8	76.7	88.8
53.3	79.6	76.6	88.8
53.4	79.4	76.5	88.6
53.5	79.4	76.5	88.6
53.6	79.5	76.6	88.6
53.7	79.9	76.5	88.6
53.8	79.9	76.2	88.7
53.9	79.9	76.2	88.6
54	80.2	76.2	88.7
54.1	80.1	76.2	88.7
54.2	80.2	76.3	88.6
54.3	80.1	76.1	88.4
54.4	80.2	76	88.5
54.5	79.8	76.3	88.5
54.6	79.9	76.3	88.6
54.7	79.7	76.4	88.4
54.8	79.8	76.4	88.3
54.9	79.7	76.3	88.4
55	79.7	76.2	88.5
55.1	79.5	76.2	88.4
55.2	79.6	76.1	88.4
55.3	79.5	76	88.2
55.4	79.6	75.8	88.4
55.5	79.6	75.6	88.5
55.6	79.3	75.6	88.4
55.7	79.1	75.6	88.4
55.8	79.1	75.5	88.2
55.9	79.3	75.6	88
56	79.5	75.7	88.1
56.1	79.4	75.8	87.9
56.2	79.3	75.9	87.7
56.3	79.3	75.8	87.8
56.4	79.5	75.8	87.8
56.5	79.6	75.6	87.9
56.6	79.5	75.6	88.1
56.7	79.2	75.8	88.1
56.8	79.1	75.5	88
56.9	79.3	75.5	88.1
57	79.5	75.2	88
57.1	79.7	75.2	87.9
57.2	79.4	75.4	87.9
57.3	79.5	75.2	87.8
57.4	79.6	74.8	87.8
57.5	79.6	74.8	87.9
57.6	79.7	74.8	87.9
57.7	79.6	75	87.8
57.8	79.4	75	87.8
57.9	79.4	74.9	87.8
58	79.5	74.8	87.8
58.1	79.6	74.9	87.8
58.2	79.5	74.9	87.6
58.3	79.4	74.9	87.6
58.4	79.3	74.8	87.6
58.5	79.4	74.5	87.6
58.6	79.5	74.3	87.5
58.7	79.3	74.3	87.5
58.8	79.4	74.2	87.5
58.9	79.4	74.2	87.6
59	79.4	74.3	87.5
59.1	79.6	74.2	87.6
59.2	79.6	74.2	87.5
59.3	79.6	74.3	87.5
59.4	79.8	74.1	87.5
59.5	79.8	74.1	87.4
59.6	79.9	74.1	87.3
59.7	80	73.9	87.4
59.8	79.8	73.9	87.2
59.9	79.6	74.1	87
60	79.6	74.2	87.1
60.1	79.6	74.5	87.1
60.2	79.6	74.5	86.9
60.3	79.7	74.3	87.1
60.4	79.7	74.4	87
60.5	79.9	74.2	87
60.6	80	74.1	87
60.7	79.9	73.9	86.9
60.8	79.8	73.8	86.8
60.9	79.6	73.6	86.9
61	79.4	73.7	86.8
61.1	79.3	73.6	86.8
61.2	79	73.6	86.7
61.3	79.1	73.5	86.6
61.4	79.2	73.5	86.5
61.5	79.2	73.7	86.5
61.6	79.4	73.6	86.5
61.7	79.4	73.5	86.5
61.8	79.6	73.5	86.2
61.9	79.8	73.4	86.3
62	79.8	73.3	86.4
62.1	79.5	73.1	86.3
62.2	79.3	72.9	86.3
62.3	79	73	86.2
62.4	79	72.8	86.1
62.5	78.8	72.7	86.2
62.6	78.8	72.8	86.1
62.7	78.8	72.9	86.2
62.8	78.9	73.1	86.4
62.9	79.1	73	86.3
63	79	72.9	86.4
63.1	79.1	73	86.4
63.2	79.1	72.9	86.4
63.3	79	72.8	86.4
63.4	78.8	72.8	86.4
63.5	78.8	72.8	86.3
63.6	78.8	72.9	86.2
63.7	78.8	72.9	86
63.8	78.8	72.9	85.8
63.9	79	72.9	85.8
64	79.2	73	85.8
64.1	79.5	73	85.7
64.2	79.5	72.6	85.9
64.3	79.4	72.5	86
64.4	79.4	72.6	86
64.5	79.2	72.6	86.2
64.6	79.3	72.4	85.9
64.7	79.1	72.1	85.9
64.8	79.1	72.1	85.9
64.9	79.5	72.1	85.9
65	79.5	72.2	85.9
65.1	79.8	71.9	85.9
65.2	79.8	71.9	85.8
65.3	79.6	72	86.1
65.4	79.6	72	86
65.5	79.5	71.9	86
65.6	79	72	85.9
65.7	79.2	72.1	85.8
65.8	79	72.1	85.8
65.9	79.1	72	85.8
66	79.2	71.9	85.4
66.1	79.3	72.1	85.3
66.2	79.4	72.1	85.1
66.3	79.4	72.2	85
66.4	79.2	72.1	85
66.5	79.4	72	85
66.6	79.7	72	85
66.7	79.7	72.1	85.3
66.8	79.6	72	85.4
66.9	79.4	72	85.6
67	79.6	71.8	85.5
67.1	79.7	71.7	85.6
67.2	79.7	71.7	85.6
67.3	79.2	71.5	85.5
67.4	79.1	71.2	85.4
67.5	79	71	85.3
67.6	78.9	70.8	85.1
67.7	78.8	70.9	85
67.8	78.9	70.7	84.8
67.9	78.9	70.8	84.6
68	79.1	71	84.5
68.1	79.3	71.2	84.3
68.2	79.4	71.2	84.3
68.3	79.7	71.3	84.4
68.4	79.7	71.1	84.4
68.5	79.6	71	84.4
68.6	79.5	70.9	84.5
68.7	79.5	70.7	84.5
68.8	79.5	70.4	84.6
68.9	79.5	70.5	84.5
69	79.4	70.4	84.6
69.1	79.3	70.5	84.7
69.2	79.2	70.7	84.6
69.3	79.3	70.5	84.5
69.4	79.2	70.6	84.6
69.5	79	70.8	84.2
69.6	78.8	70.7	84.2
69.7	78.9	70.9	84
69.8	79	70.7	83.9
69.9	79	70.8	83.7
70	79.6	71.2	84.7
70.1	79.9	70	84.8
71.1	79.2	70.3	84.1
72.1	80.2	70.5	83.3
73.1	79.6	69.2	83.2
74.1	80.2	69.6	82.6
75.1	79.7	68.2	83.3
76.1	79.5	68.4	82.4
77.1	78.8	68.7	81.6
78.1	79.1	68.4	81.9
79.1	79	68.1	81
80.1	78.2	67.8	81.4
81.1	79.4	65.2	81.4
82.1	79.8	65.7	80.2
83.1	77.5	67.4	80
84.1	80.8	65.7	79.9
85.1	79.3	65.8	80.9
86.1	79.1	65.6	80.2
87.1	79.3	65.1	80.1
88.1	78.7	64.4	78.2
89.1	80.8	66	78.4
90.1	79.5	65	79.2
91.1	80.6	65.5	79.4
92.1	79.3	65.3	78.4
93.1	81	64.8	77.7
94.1	79.2	63.1	76.6
95.1	80.1	63.7	78
96.1	81.1	62.4	77.8
97.1	79	62.8	78.1
98.1	80.5	62.3	76.1
99.1	78.5	63.6	75.9
100.1	79.4	61.8	76.7

## Sheet: Figure 2
Figure 2 - B
		ELuc				FLuc				RedF
%FLuc	%ELuc	R1	R2	R3	R4	R1	R2	R3	R4	R1	R2	R3	R4
100	0	4067.25	-1952.91	2630.89	-166.204	1970968	2045575	1982369	1919914	1053525	1094414	1097265	1051749
80	20	295593	295082	300589	270031	1573318	1671006	1629616	1534110	1130136	1179751	1158589	1079956
60	40	636340	604698	592802	571978	1202950	1220575	1178952	1165949	1068820	1075447	1085535	1024874
50	50	818823	817084	814028	776617	1005967	1056201	1009360	959615	1098409	1084396	1099194	1040287
40	60	956825	969798	957637	946340	834916	813075	809991	784279	1043781	1080470	1049511	1042815
20	80	1367567	1327285	1342572	1309844	399616	426154	401521	396423	1078243	1018491	1038795	1006362
0	100	1620567	1631803	1668544	1667286	-8212.8	3589.01	21928.5	-22572.4	1095266	1015623	1082161	1054226
Figure 2 - C
		ELuc				FLuc				RedF
%RedF	%FLuc	R1	R2	R3	R4	R1	R2	R3	R4	R1	R2	R3	R4
100	0	1920145	1808445	1783733	1823823	29825.5	34512.4	-15916.1	-33198.7	1019166	954622	953881	981733
80	20	1870025	1857696	1881962	1853535	375799	395477	418817	389533	761487	765763	764678	772578
60	40	1815613	1806456	1796714	1800334	836801	787288	800330	797610	565006	572716	585649	576115
50	50	1838654	1824716	1840277	1755312	1056227	1015457	1044128	1009194	500872	494261	501868	461853
40	60	1690787	1785329	1796157	1752357	1214148	1225589	1214415	1165318	377194	390112	401997	390249
20	80	1803083	1802281	1812769	1808050	1511142	1623160	1587820	1516382	184304	174944	176308	196096
0	100	1847471	1808326	1814358	1845798	2187609	2250693	2226858	2252573	27600.5	9368.11	-2454.8	-3662
Figure 2 - D
		ELuc (RLU/s)				FLuc (RLU/s)				RedF (RLU/s)
%RedF	%ELuc	R1	R2	R3	R4	R1	R2	R3	R4	R1	R2	R3	R4
100	0	-5363.35	-5579.86	11151.9	-1965.21	1891515	1918819	1885234	1945651	981194	969865	999443	1004257
80	20	346076	367568	342762	352784	1934293	1951017	1945536	1880945	832616	877765	821425	816971
60	40	738006	727880	741624	718905	1983794	1971494	1917526	1925669	649357	621189	628512	604405
50	50	874014	883071	892496	894042	2062238	2026495	1952973	2011571	528175	517938	531392	525987
40	60	1028409	1040392	1037350	1041221	2022217	2047953	1961468	2067144	405218	421371	410508	406737
20	80	1301399	1429677	1363394	1370745	2028306	2057469	2001633	1975004	180292	219952	189428	205387
0	100	1703674	1775080	1688093	1817880	1979790	2081905	1917709	2060295	14206.9	-7210.88	-1797.01	-3229.38
Figure 2 - F
		NLuc (RLU/s)				Renilla (RLU/s)				GrRenilla (RLU/s)
% NLuc	%Renilla	R1	R2	R3	R4	R1	R2	R3	R4	R1	R2	R3	R4
0	100	51745.7	18483	-9957.42	2356	5.97837e+06	5.14504e+06	5.02841e+06	5245035	1.45031e+06	1.26044e+06	1.26624e+06	1351645
20	80	15123.2	144106	166619	135085	4.16548e+06	4.23979e+06	4.28022e+06	3.93317e+06	1.25445e+06	1.38322e+06	1.32128e+06	1.15861e+06
40	60	588883	564382	565507	574565	3.2411e+06	3.14305e+06	3.11564e+06	3201264	1.33176e+06	1.23456e+06	1.22281e+06	1.31446e+06
50	50	772010	638721	654200	664751	2.57387e+06	2.49454e+06	2.33856e+06	2.4488e+06	1.30234e+06	1.22909e+06	1.23406e+06	1.16122e+06
60	40	868090	877510	923244	827576	2.02799e+06	1.95393e+06	2.0734e+06	1.82444e+06	1.28201e+06	1.33328e+06	1.34826e+06	1.17303e+06
80	20	1.224e+06	1.13552e+06	1.2055e+06	1.13047e+06	1.09882e+06	970482	1.0386e+06	977426	1.31003e+06	1.24652e+06	1320910	1.18913e+06
100	0	1.45686e+06	1.51537e+06	1.32929e+06	1.25255e+06	-11847.3	12130.9	-809.733	-6196.26	1.34118e+06	1.38949e+06	1.23798e+06	1.18447e+06
Figure 2 - G
		NLuc (RLU/s)				Renilla (RLU/s)				GrRenilla (RLU/s)
%Renilla	%GrRenilla	R1	R2	R3	R4	R1	R2	R3	R4	R1	R2	R3	R4
0	100	1.14573e+06	1.04015e+06	1.00837e+06	898598	44945.2	32947.7	56152.7	-14016.6	1.63052e+06	1.6882e+06	1.55219e+06	1.48905e+06
20	80	1.22629e+06	1.18098e+06	1.06487e+06	968468	507378	603220	555685	545613	1.31374e+06	1.43452e+06	1.32778e+06	1.19993e+06
40	60	1.10652e+06	1.03529e+06	965503	895468	1.95735e+06	2.05214e+06	2.06313e+06	1.76128e+06	941401	1.01335e+06	945797	907129
50	50	1.07209e+06	989387	960208	904472	2.48073e+06	2.60496e+06	2.27431e+06	2.19288e+06	798469	818811	779207	750878
60	40	1.11731e+06	1.0509e+06	1.00041e+06	1.10311e+06	2.83772e+06	2.96703e+06	2.9971e+06	2.73618e+06	647820	674187	650756	611134
80	20	1.07362e+06	1.06254e+06	966137	944547	4.0175e+06	4.10827e+06	4.30609e+06	4.00915e+06	327474	356232	347034	347864
100	0	921325	816824	839878	850311	5.50772e+06	6.21532e+06	5.50976e+06	5.82736e+06	49504.1	-6916.93	23870.9	-963.61
Figure 2 - H
		NLuc (RLU/s)				Renilla (RLU/s)				GrRenilla (RLU/s)
%NLuc	%GrRenilla	R1	R2	R3	R4	R1	R2	R3	R4	R1	R2	R3	R4
0	100	1.14573e+06	1.04015e+06	1.00837e+06	898598	44945.2	32947.7	56152.7	-14016.6	1.63052e+06	1.6882e+06	1.55219e+06	1.48905e+06
20	80	1.22629e+06	1.18098e+06	1.06487e+06	968468	507378	603220	555685	545613	1.31374e+06	1.43452e+06	1.32778e+06	1.19993e+06
40	60	1.10652e+06	1.03529e+06	965503	895468	1.95735e+06	2.05214e+06	2.06313e+06	1.76128e+06	941401	1.01335e+06	945797	907129
50	50	1.07209e+06	989387	960208	904472	2.48073e+06	2.60496e+06	2.27431e+06	2.19288e+06	798469	818811	779207	750878
60	40	1.11731e+06	1.0509e+06	1.00041e+06	1.10311e+06	2.83772e+06	2.96703e+06	2.9971e+06	2.73618e+06	647820	674187	650756	611134
80	20	1.07362e+06	1.06254e+06	966137	944547	4.0175e+06	4.10827e+06	4.30609e+06	4.00915e+06	327474	356232	347034	347864
100	0	921325	816824	839878	850311	5.50772e+06	6.21532e+06	5.50976e+06	5.82736e+06	49504.1	-6916.93	23870.9	-963.61

## Sheet: Figure 3
Figure 3 - G: Original gel image for both gels in Figure 3G
Figure 3 - H: Original gel image for left gel in Figure 3H located on right, and original gel image for middle gel in Figure 3H located on left
Figure 3 - H: Original gel image for right gel in Figure 3H located on top right

## Sheet: Figure 4
Figure 4 - B
	COTRANSFECTION (RLU/s)				SOLOTRANSFECTION (RLU/s)
	R1	R2	R3	R4	R1	R2	R3	R4
ELuc	217937	134428	266101	211454	94237.7	105188	81173	97656.9
FLuc	24128.1	10070.6	24654.9	28354.3	10188.3	7525.7	8045.5	9476
RedF	369242	207996	350576	284158	94312.1	106843	80999.5	105850
Nluc	103843	50367.3	102110	97287.8	46863.5	35299.3	34469.5	38851.3
Renilla	18197.6	2414	2910.8	10479.7	15547.5	13775	11034	13815.5
GrRenilla	12319.1	20606.7	33161.4	13277.5	49540	45874.8	47343.5	46229.2
Figure 4 - C
	COTRANSFECTION (RLU/s)				SOLOTRANSFECTION (RLU/s)
	R1	R2	R3	R4	R1	R2	R3	R4
ELuc	6.36335e+06	2.3875e+06	5.27799e+06	3.37076e+06	1.0709e+07	1.35006e+07	1.0922e+07	1.45204e+07
FLuc	202782	117790	192320	131899	300391	338228	298293	474062
RedF	383097	130995	271505	201054	88654.7	150140	143659	171530
Nluc	883626	406623	731364	479552	1.32546e+06	2.08074e+06	1.60415e+06	1.91793e+06
Renilla	54997.6	9868	49704.9	47767	173446	310174	187245	248689
GrRenilla	55142.7	24667.8	20821.1	13589.5	200638	114078	140983	219037
Figure 4 - D
	COTRANSFECTION (RLU/s)				SOLOTRANSFECTION (RLU/s)
	R1	R2	R3	R4	R1	R2	R3	R4
ELuc	22106.8	21185.9	15003.3	18233	19208.2	15003.3	18233	17898.2
FLuc	186.3	1281.2	832.9	295	1297.6	1832.9	1295	1984
RedF	47421.9	41390.9	25118.9	29482	32009.2	25118.9	29482	31055
Nluc	895.1	1509.6	716.2	597.9	596.8	627.2	493.7	799
Renilla	3969.6	654.9	2194.7	2567.6	2050.4	2329.1	2724.9	2543
GrRenilla	14061.3	13550.6	10663.2	7474.5	15188.8	10617.7	12654	14564

## Sheet: Figure 5
Figure 5 - B
	MULTILUCIFERASE (ratio)										qPCR (Cq)
	Control				+siRNA p53						Control				+siRNA p53
	R1	R2	R3	R4	R1	R2	R3	R4			R1	R2	R3	R4	R1	R2	R3	R4
p53	0.221935	0.24367	0.280021	0.252069	0.0611695	0.0690064	0.0604304	0.0493395		CDKN1A	21.37	21.14	21.99	21.04	24.23	25.97	25.39	25.61
TGF-b	0.160597	0.164112	0.167789	0.122983	0.156995	0.173836	0.207307	0.225899		BAX1	21.59	20.66	20.36	21.03	23.7	23.23	23.21	22.15
NF-kb	1.06136	1.03649	1.0345	1.18676	0.928994	0.874798	0.886203	0.679654		IL6	29.11	28.57	29.33	28.21	25.88	26.91	25.36	26.24
c-MYC	0.0155274	0.0169947	0.0148698	0.0132316	0.018745	0.0197139	0.037458	0.0309119		BCL2L1	20.5	20.88	21.72	20.24	21.54	22.66	23.13	22.79
JNK	0.536695	0.535898	0.520497	0.522861	0.487746	0.475822	0.437109	0.355257		CCL2	22.26	21.68	21.66	21.94	20.79	21.42	21.22	21.88
										E2F1	25.05	25.01	25.69	25.76	25.96	26	26.57	25.02
										TERT	26.66	26.57	26.1	26.4	26.98	27.22	27.13	26.51
										MMP1	29.35	29.22	29.98	29.97	30.28	30.5	30.89	31.5
										VEGFD	28.28	29.14	28.73	28.72	27.76	29.87	30.34	30.12
Figure 5 - C
	MULTILUCIFERASE (ratio)										qPCR (Cq)
	Control				+siRNA SMAD2						Control				+siRNA SMAD2
	R1	R2	R3	R4	R1	R2	R3	R4			R1	R2	R3	R4	R1	R2	R3	R4
p53	0.919949	0.930161	0.728966	0.957698	1.48085	0.904793	0.992509	1.0244		DAPK1	28.85	25.84	26.1	26.2	26.3	26.21	26.47	26.77
TGF-b	0.394973	0.306478	0.270571	0.353296	0.101258	0.116032	0.125525	0.113293		SMAD7	26	26.72	26.18	26.63	27.53	27.49	27.7	27.88
NF-kb	14.7295	16.6196	12.4537	14.2848	18.0622	19.5373	18.849	17.7373		E2F1	31.76	31.13	31.47	31.23	32.44	33.99	34.28	34.2
c-MYC	0.311589	0.291873	0.338766	0.183566	0.130206	0.147238	0.197983	0.204282		TERT	31.28	31.08	31.33	31.3	31.89	32.59	32.66	32.79
JNK	1.91189	1.88019	1.70937	2.24656	2.9363	2.86137	3.01863	3.29114		MMP1	22.64	22.52	22.72	22.43	21.85	21.68	21.68	21.7
										VEGFD	31.08	31.28	31.08	31.87	31.6	30.92	31.34	31.09
Figure 5 - D
	MULTILUCIFERASE (ratio)										qPCR (Cq)
	Control				+siRNA p50 +siRNA p65						Control				+siRNA p50 +siRNA p65
	R1	R2	R3	R4	R1	R2	R3	R4			R1	R2	R3	R4	R1	R2	R3	R4
p53	0.240889	0.232974	0.239874	0.24377	0.445516	0.399603	0.429588	0.571931		CDKN1A	23.07	23.63	23.86	23.23	22.67	22.87	22.83	22.85
TGF-b	0.164443	0.119231	0.123656	0.113041	0.0751375	0.0906305	0.0980041	0.102023		BAX1	22.52	22	21.98	22.26	21.36	21.26	21.33	21.38
NF-kb	1.62359	1.58521	1.59644	1.55204	0.864342	0.818573	0.893666	0.947642		DAPK1	23.76	23.33	23.15	23.07	23.13	23.2	23.18	23
c-MYC	0.0372252	0.0341617	0.038413	0.0410243	0.079029	0.0707661	0.0749875	0.0634804		SMAD7	25.64	25.18	25.24	25.34	24.85	24.8	24.81	24.84
JNK	0.698515	0.555422	0.614479	0.618913	0.553104	0.54211	0.580588	0.63094		IL6	29.62	28.79	29.56	28.83	31.99	31.7	31.2	33.54
										BCL2L1	22.4	22.27	22.76	22.72	21.77	21.97	22.08	21.77
										CCL2	22.06	21.56	21.36	21.14	23.8	23.74	23.99	24.01
										E2F1	27.2	26.66	26.75	26.64	25.55	25.74	25.26	25.77
										TERT	26.27	26.43	26.61	26.59	26.13	26.12	26.17	26.24
Figure 5 - E
	MULTILUCIFERASE (ratio)										qPCR (Cq)
	Control				+siRNA cMYC						Control				+siRNA cMYC
	R1	R2	R3	R4	R1	R2	R3	R4			R1	R2	R3	R4	R1	R2	R3	R4
p53	0.246514	0.280424	0.256156	0.236787	0.237859	0.249109	0.232166	0.255295		DAPK1	21.12	20.97	21.25	21.15	22.16	21.89	24.8	21.68
TGF-b	0.18996	0.210658	0.180713	0.208493	0.119607	0.136128	0.0805741	0.117285		SMAD7	24.94	23.89	24.09	23.84	24.1	23.92	24.2	23.71
NF-kb	1.71858	1.68085	1.69019	1.63033	3.19325	3.3863	3.2179	3.37398		IL6	29.33	29.11	28.57	28.21	22.21	22.19	24.1	24.39
c-MYC	0.046845	0.0462165	0.0445229	0.0429005	0.0247208	0.0265649	0.0225915	0.0229254		BCL2L1	20.5	21.72	20.24	20.88	19.25	20.22	19.93	19.52
JNK	0.588539	0.58535	0.603378	0.68171	0.893475	0.807098	0.946743	0.87369		CCL2	21.68	22.26	21.94	21.66	20.79	20.63	18.96	18.8
										E2F1	25.69	25.01	25.05	25.76	27.53	26.74	26.58	27.4
										TERT	26.57	26.4	26.1	26.66	27.56	28.83	28.55	28.85
										MMP1	28.44	29.08	29.85	29.19	28.39	26.53	26.68	26.49
										VEGFD	28.28	29.14	28.72	28.73	28.99	28.9	28.66	28.53
Figure 5 - F
	MULTILUCIFERASE (ratio)										qPCR (Cq)
	Control				+siRNA c-Jun +siRNA c-FOS						Control				+siRNA c-Jun +siRNA c-FOS
	R1	R2	R3	R4	R1	R2	R3	R4			R1	R2	R3	R4	R1	R2	R3	R4
p53	1.02318	1.0307	1.04071	0.790538	0.489928	0.399916	0.322992	0.307039		CDKN1A	22.03	21.93	22.18	22.52	22.67	22.78	22.73	22.94
TGF-b	0.31123	0.361805	0.370365	0.400811	0.382769	0.326925	0.335786	0.426958		BAX1	21.3	21.58	21.76	21.52	21.59	21.7	21.52	21.78
NF-kb	1.31878	1.51505	1.27048	1.42814	1.86757	1.4518	1.10143	1.00886		E2F1	25.88	25.7	25.75	25.71	26.73	26.85	26.89	26.72
c-MYC	1.31477	1.14998	1.17538	1.11676	0.792128	0.946433	0.901725	0.847134		TERT	27.1	26.67	27.07	NA	26.51	26.72	26.5	26.53
JNK	8.58191	6.48855	7.70308	7.03929	3.61258	3.713	3.23338	3.40359		MMP1	29.98	29.22	29.35	27.97	30.26	30.83	30.21	30.97
										VEGFD	27.73	27.97	27.6	NA	29.06	29.79	29.16	29.65

## Sheet: Figure 6
Figure 6 - B
	ZR-75-1
	Control				Nutlin 2				Nutlin 10				Nutlin 20
	R1	R2	R3	R4	R1	R2	R3	R4	R1	R2	R3	R4	R1	R2	R3	R4
P53	0.334638	0.310931	0.290838	0.310945	0.59625	0.601903	0.739013	0.619411	1.00415	1.07031	1.37786	0.965319	1.91864	1.71594	2.10947	1.91911
TGF-B	0.56521	0.564993	0.523557	0.546998	0.540395	0.525216	0.635668	0.567987	0.538474	0.589774	0.7455	0.614548	0.564032	0.611588	0.722986	0.513877
NFKB	6.11245	5.33985	6.15987	5.98742	7.049	5.84837	5.82358	6.23146	3.25476	3.17535	3.50444	3.35186	1.6556	2.62067	1.72808	2.47117
MYC	0.669639	0.529003	0.660072	0.660145	0.690395	0.589088	0.410799	0.597411	0.467534	0.58409	0.418192	0.467598	0.442272	0.387737	0.442796	0.425195
JNK	0.0391139	0.0537231	0.0446505	0.0454746	0.137512	0.120889	0.142099	0.138154	0.201173	0.211199	0.224855	0.184697	0.246233	0.318547	0.251139	0.249123
Figure 6 - C
	MCF-7
	Control				Nutlin 2				Nutlin 10				Nutlin 20
	R1	R2	R3	R4	R1	R2	R3	R4	R1	R2	R3	R4	R1	R2	R3	R4
p53	0.327279	0.338677	0.348447	0.291913	1.00335	0.902355	0.813217	1.01691	3.8862	5.70692	5.39816	5.74618	5.26554	5.84026	5.70329	6.22939
TGF-b	1.30026	1.28832	1.53092	1.25861	1.18856	0.946266	0.90739	1.03573	0.711366	0.423867	0.731112	0.989698	0.434033	0.784573	0.861379	0.575632
NF-kb	1.12284	1.16359	1.08877	1.20848	1.11229	1.23627	1.40069	1.43463	0.958537	1.46652	0.718578	1.1824	1.19174	0.837987	1.06473	1.31299
c-MYC	1.33324	1.55329	1.41321	0.938861	0.94014	1.09765	1.18063	1.10986	0.149448	0.722667	0.519305	0.853659	0.261409	0.351674	0.502715	0.204377
JNK	1.46641	1.17294	1.12132	1.2016	1.35465	1.41314	1.56188	1.30633	2.35453	2.01251	1.93858	2.90335	2.88292	1.61089	2.38221	2.23438
Figure 6 - D
	MDA-MB-231
	Control				Nutlin 2				Nutlin 10				Nutlin 20
	R1	R2	R3	R4	R1	R2	R3	R4	R1	R2	R3	R4	R1	R2	R3	R4
p53	0.190054	0.136777	0.104128	0.126955	0.0914284	0.106165	0.150208	0.102018	0.131858	0.13922	0.162571	0.140772	0.0910779	0.138283	0.105006	0.117752
TGF-b	0.12903	0.14034	0.208559	0.125289	0.171017	0.172199	0.146712	0.126071	0.114384	0.11219	0.0884806	0.214515	0.0481799	0.0728168	0.0563016	0.0347859
NF-kb	1.33515	1.83385	1.78629	2.02578	1.68788	1.37868	1.37878	1.55345	2.44013	2.64589	2.52196	2.1615	2.40744	2.16462	2.19365	2.6413
c-MYC	0.783632	0.562857	0.613912	0.73735	0.493541	0.463216	0.374488	0.488142	0.392564	0.542012	0.549203	0.566417	0.761829	0.620867	0.559152	0.783632
JNK	4.0562	3.69206	3.68851	3.35926	2.53983	2.89968	3.24355	3.09391	3.86694	3.89437	4.32456	3.56775	5.26876	4.30093	4.24479	6.33781
Figure 6 - E
	MDA-MB-157
	Control				Nutlin 2				Nutlin 10
	R1	R2	R3	R4	R1	R2	R3	R4	R1	R2	R3	R4
p53	0.0815194	0.0721	0.0626683	0.0717636	0.0990297	0.06874	0.0806049	0.032795	0.05556	0.0555951	0.0890159	0.0429819
TGF-b	0.146922	0.1464	0.12865	0.0935654	0.0462	0.0322968	0.0502775	0.0527256	0.105701	0.08549	0.0659906	0.0999452
NF-kb	0.185401	0.188334	0.201	0.197007	0.218827	0.179182	0.21206	0.1996	0.127374	0.183615	0.14658	0.144907
c-MYC	0.181899	0.1729	0.133568	0.143123	0.110311	0.13498	0.113435	0.145066	0.126783	0.144494	0.134432	0.123654
JNK	0.517272	0.391207	0.398989	0.4298	0.468807	0.297552	0.444652	0.354546	0.318038	0.291498	0.214645	0.19974
Figure 6 - G
	SK-BR-3
	Control				Nutlin 10				Chetomin 150				Nutlin 10 + Chetomin 150
	R1	R2	R3	R4	R1	R2	R3	R4	R1	R2	R3	R4	R1	R2	R3	R4
p53	0.00352092	0.00316009	0.00373581	0.00364456	0.00389411	0.00243373	0.0068716	0.0051564	0.00897392	0.00948464	0.00862278	0.00837972	0.0129679	0.0132623	0.0137209	0.0138199
TGF-b	0.115687	0.102183	0.114027	0.111646	0.0765424	0.0651089	0.0712768	0.0724654	0.107288	0.125939	0.114294	0.0939039	0.135383	0.103951	0.0891036	0.07271
NF-kb	0.267305	0.256979	0.300966	0.284541	0.314849	0.263917	0.327627	0.294555	0.0490125	0.0527949	0.0539782	0.0687008	0.11969	0.107929	0.0822098	0.138748
c-MYC	0.0108316	0.01136	0.0151346	0.0111544	0.0293103	0.0325102	0.0232419	0.031154	0.0741813	0.0740322	0.0661309	0.0828602	0.0969087	0.102613	0.0982505	0.089228
JNK	0.171135	0.144748	0.218368	0.0164899	0.280253	0.332851	0.283292	0.314512	0.0853393	0.0819543	0.0712597	0.0716881	0.190077	0.187913	0.127075	0.11881
Figure 6 - I
	MDA-MB-231
	Control				+5 ng/mL TGFb
	R1	R2	R3	R4	R1	R2	R3	R4
p53	0.0245977	0.0567962	0.046997	0.0519012	0.0676804	0.0343289	0.0620506	0.0556623
TGF-b	0.0478222	0.0503092	0.0368947	0.036811	0.0899006	0.129724	0.181362	0.14437
NF-kb	6.11965	5.62323	6.15889	5.9773	5.51626	5.30076	6.53422	5.70999
c-MYC	0.0757067	0.0985804	0.0845564	0.0593922	0.0599428	0.0545198	0.067894	0.0639986
JNK	0.816438	0.495778	0.600863	0.627331	0.602508	0.615343	0.56362	0.525776
Figure 6 - J
	MCF-7
	Control				+5 ng/mL TGFb
	R1	R2	R3	R4	R1	R2	R3	R4
p53	0.194765	0.172927	0.161585	0.198445	0.170999	0.230521	0.207674	0.200205
TGF-b	0.194331	0.221384	0.198232	0.184565	0.356156	0.40611	0.330196	0.356546
NF-kb	0.182435	0.178644	0.170433	0.174478	0.143598	0.177532	0.218007	0.18748
c-MYC	0.0906241	0.0789031	0.0927382	0.0844122	0.110313	0.1572	0.143418	0.114537
JNK	0.259233	0.246033	0.210396	0.22446	0.219213	0.317279	0.238215	0.263107
Figure 6 - K
	ZR-75-1
	Control				+5 ng/mL TGFb
	R1	R2	R3	R4	R1	R2	R3	R4
p53	0.0364273	0.0349979	0.033431	0.0336822	0.031486	0.0274738	0.0421069	0.0375802
TGF-b	0.112433	0.0946922	0.12483	0.117962	0.112121	0.111307	0.123402	0.113058
NF-kb	0.585795	0.545014	0.47474	0.536183	0.611187	0.535186	0.568395	0.55968
c-MYC	0.0922803	0.074959	0.0705294	0.0803809	0.0966377	0.0829493	0.0792636	0.0760814
JNK	0.587693	0.579467	0.504358	0.583968	0.563285	0.559182	0.619869	0.592059
Figure 6 - L
	SK-BR-3
	Control				+5 ng/mL TGFb
	R1	R2	R3	R4	R1	R2	R3	R4
p53	0.207815	0.260591	0.182519	0.141895	0.166757	0.210073	0.199583	0.158841
TGF-b	0.366708	0.400775	0.377746	0.465326	0.382308	0.334937	0.400875	0.537622
NF-kb	0.347293	0.283502	0.311805	0.248793	0.272561	0.289973	0.284111	0.36446
c-MYC	0.0316221	0.0430246	0.0569714	0.0544944	0.0623209	0.0697935	0.0587942	0.0244948
JNK	0.23826	0.245598	0.187602	0.262986	0.193636	0.195946	0.191604	0.254176

## Sheet: S5
Figure S5 - B as in 1g extended 10 180s				Figure S5 - C as in 1g extended 10 180s				Figure S5 - D as in 1g extended 10 180s				Figure S5 - E, combined S5 - B, - C, - D to 100s, as in 1g
Time post injection (s)	ELuc (as in 1G)	+Quencher		Time post injection (s)	FLuc (as in 1G)	+Quencher		Time post injection (s)	RedF (as in 1G)	+Quencher		Time post injection (s)	ELuc	FLuc	RedF
3	86.2488	86.4476		3	77.6	69.8		3	84.3	81		3	86.2488	77.6	84.3
4	92.3977	91.0104		4	80.4	73.5		4	85.7	82.8		4	92.3977	80.4	85.7
5	94.5162	92.2189		5	82.5	76.1		5	86.9	84.3		5	94.5162	82.5	86.9
6	95.0558	93.1937		6	84.2	78.4		6	88.1	85.6		6	95.0558	84.2	88.1
7	96.1322	93.6953		7	85.5	80.1		7	89.3	86.8		7	96.1322	85.5	89.3
8	96.3287	94.2045		8	86.2	81.3		8	90.1	88		8	96.3287	86.2	90.1
9	96.7736	95.1861		9	87.1	82.1		9	90.9	89.3		9	96.7736	87.1	90.9
10	97.5027	95.1379		10	87.9	83		10	91.8	90		10	97.5027	87.9	91.8
11	97.7017	95.9157		11	88.3	83.7		11	92.5	91		11	97.7017	88.3	92.5
12	97.9775	96.0701		12	88.7	84.7		12	93.2	92		12	97.9775	88.7	93.2
13	98.7172	96.4564		13	89.2	85.2		13	93.8	92.7		13	98.7172	89.2	93.8
14	98.2357	96.5521		14	89.5	85.5		14	94.4	93.6		14	98.2357	89.5	94.4
15	98.5965	96.7355		15	90	85.9		15	95	94.2		15	98.5965	90	95
16	99.0121	97.0468		16	90.2	86.3		16	95.3	94.8		16	99.0121	90.2	95.3
17	98.7911	97.2583		17	90.6	86.8		17	95.7	95.3		17	98.7911	90.6	95.7
18	98.8263	97.676		18	90.8	87.1		18	96.1	95.6		18	98.8263	90.8	96.1
19	98.7717	97.5225		19	91.1	87.5		19	96.4	96.2		19	98.7717	91.1	96.4
20	99.6674	98.23		20	91.4	87.7		20	96.8	96.4		20	99.6674	91.4	96.8
21	98.7474	97.9785		21	91.4	88.1		21	97	97		21	98.7474	91.4	97
22	99.1799	97.8148		22	91.9	88.4		22	97.2	97.2		22	99.1799	91.9	97.2
23	99.1633	98.361		23	92	88.7		23	97.4	97.6		23	99.1633	92	97.4
24	98.9634	98.334		24	92.3	89		24	97.8	97.7		24	98.9634	92.3	97.8
25	99.4855	98.2832		25	92.5	89.2		25	98.1	98		25	99.4855	92.5	98.1
26	99.7521	98.298		26	92.6	89.4		26	98.1	98.1		26	99.7521	92.6	98.1		In Figure S5 - E
27	99.7373	98.7305		27	92.7	89.7		27	98.4	98.5		27	99.7373	92.7	98.4
28	99.5423	98.1221		28	92.9	90		28	98.6	98.6		28	99.5423	92.9	98.6			Relative luminescence
29	99.8116	98.2437		29	93.3	90.2		29	98.7	98.7		29	99.8116	93.3	98.7			ELuc	FLuc	RedF
30	99.3	97.8166		30	93.3	90.4		30	98.8	99		30	99.3	93.3	98.8		30->32	99.374	93.4	98.9
31	99.4479	98.2742		31	93.5	90.5		31	99	98.9		31	99.4479	93.5	99
32	99.43	98.69		32	93.6	90.8		32	99	99.1		32	99.43	93.6	99		32->34	99.47	93.7	99.1
33	99.51	98.0091		33	93.8	91.1		33	99.2	99.2		33	99.51	93.8	99.2
34	99.4335	98.1118		34	93.9	91.4		34	99.1	99.4		34	99.4335	93.9	99.1		34->36	99.4021	94	99.2
35	99.3707	98.2058		35	94.1	91.5		35	99.3	99.5		35	99.3707	94.1	99.3
36	99.3371	98.3775		36	94.2	91.8		36	99.4	99.5		36	99.3371	94.2	99.4
37	99.3431	98.1087		37	94.4	91.8		37	99.5	99.6		37	99.3431	94.4	99.5
38	99.9427	98.1914		38	94.4	92.1		38	99.6	99.7		38	99.9427	94.4	99.6
39	99.2238	98.2394		39	94.7	92.3		39	99.5	99.7		39	99.2238	94.7	99.5
40	99.5019	97.8906		40	94.6	92.6		40	99.5	99.8		40	99.5019	94.6	99.5
41	99.4971	98.3485		41	95	92.7		41	99.8	99.7		41	99.4971	95	99.8
42	99.9427	97.9826		42	95	92.8		42	99.6	99.7		42	99.9427	95	99.6
43	99.5809	98.6558		43	95.2	93.1		43	99.7	99.9		43	99.5809	95.2	99.7
44	99.6595	98.6846		44	95.3	93.3		44	99.7	99.7		44	99.6595	95.3	99.7
45	99.348	97.9754		45	95.4	93.5		45	99.8	99.9		45	99.348	95.4	99.8
46	99.0454	98.2838		46	95.4	93.6		46	99.9	99.8		46	99.0454	95.4	99.9
47	99.5231	97.9067		47	95.7	93.7		47	99.8	100		47	99.5231	95.7	99.8
48	99.6006	98.438		48	95.7	94.2		48	99.7	99.8		48	99.6006	95.7	99.7
49	99.3248	98.5607		49	95.9	94.3		49	99.8	99.8		49	99.3248	95.9	99.8
50	98.8541	98.768		50	95.9	94.3		50	100	99.9		50	98.8541	95.9	100
51	99.6925	98.2182		51	96	94.6		51	99.8	99.9		51	99.6925	96	99.8
52	99.3396	98.076		52	96.2	94.5		52	99.8	100		52	99.3396	96.2	99.8
53	99.116	97.9444		53	96.3	95		53	99.9	99.9		53	99.116	96.3	99.9
54	99.3517	98.2269		54	96.3	95		54	99.9	99.8		54	99.3517	96.3	99.9
55	99.3524	98.3817		55	96.4	95.2		55	99.6	100		55	99.3524	96.4	99.6
56	99.2448	98.4601		56	96.7	95.3		56	99.7	99.7		56	99.2448	96.7	99.7
57	99.5107	98.4418		57	96.6	95.3		57	99.8	99.7		57	99.5107	96.6	99.8
58	99.6556	98.3704		58	96.5	95.6		58	99.7	99.8		58	99.6556	96.5	99.7
59	98.5789	98.4206		59	97	95.7		59	99.7	99.7		59	98.5789	97	99.7
60	99.6413	98.3804		60	97	95.9		60	99.7	99.7		60	99.6413	97	99.7
61	99.293	97.8201		61	96.8	96		61	99.6	99.6		61	99.293	96.8	99.6
62	99.3897	98.5263		62	97.1	96.2		62	99.6	99.6		62	99.3897	97.1	99.6
63	99.3281	98.0795		63	97.3	96.4		63	99.7	99.7		63	99.3281	97.3	99.7
64	99.1476	98.3726		64	97.4	96.3		64	99.6	99.5		64	99.1476	97.4	99.6
65	98.9789	98.1479		65	97.5	96.7		65	99.5	99.6		65	98.9789	97.5	99.5
66	98.8554	98.4757		66	97.6	96.7		66	99.5	99.4		66	98.8554	97.6	99.5
67	98.9552	98.4297		67	97.7	96.9		67	99.5	99.5		67	98.9552	97.7	99.5
68	99.2863	98.2151		68	97.7	96.7		68	99.4	99.6		68	99.2863	97.7	99.4
69	98.9671	98.104		69	97.9	97		69	99.4	99.2		69	98.9671	97.9	99.4
70	99.0089	98.1328		70	97.8	97.1		70	99.4	99.3		70	99.0089	97.8	99.4
71	98.7756	97.8666		71	97.8	97.1		71	99.3	99.3		71	98.7756	97.8	99.3
72	98.7657	98.0435		72	97.9	97.3		72	99.2	99.2		72	98.7657	97.9	99.2
73	99.3914	98.6736		73	98	97.5		73	99.1	99.2		73	99.3914	98	99.1
74	98.7972	97.9346		74	98.2	97.4		74	99.2	99.2		74	98.7972	98.2	99.2
75	98.7019	97.9223		75	98.2	97.6		75	99	99		75	98.7019	98.2	99
76	98.8074	98.3572		76	98.4	98		76	99	98.9		76	98.8074	98.4	99
77	98.4827	97.9748		77	98.3	97.9		77	99	99.1		77	98.4827	98.3	99
78	98.7012	97.9252		78	98.6	98		78	98.9	98.9		78	98.7012	98.6	98.9
79	98.5335	97.9371		79	98.4	98.2		79	99	98.8		79	98.5335	98.4	99
80	98.6794	97.9993		80	98.5	98.3		80	98.9	98.7		80	98.6794	98.5	98.9
81	98.9593	98.3262		81	98.9	98.2		81	98.8	98.7		81	98.9593	98.9	98.8
82	98.7807	97.9531		82	98.7	98.5		82	98.8	98.7		82	98.7807	98.7	98.8
83	99.0376	98.2697		83	98.7	98.5		83	98.6	98.6		83	99.0376	98.7	98.6
84	98.1928	98.1186		84	98.8	98.5		84	98.7	98.6		84	98.1928	98.8	98.7
85	98.6918	98.1319		85	99.2	98.7		85	98.6	98.6		85	98.6918	99.2	98.6
86	98.4811	97.9908		86	99.1	98.8		86	98.6	98.6		86	98.4811	99.1	98.6
87	98.2058	98.1394		87	99.1	98.9		87	98.5	98.4		87	98.2058	99.1	98.5
88	98.4668	98.1771		88	99	98.9		88	98.4	98.5		88	98.4668	99	98.4
89	98.6625	97.7345		89	99.2	99.1		89	98.4	98.4		89	98.6625	99.2	98.4
90	98.8125	97.8362		90	99.3	99.1		90	98.4	98.2		90	98.8125	99.3	98.4
91	98.3222	98.1834		91	99.5	99		91	98.3	98.4		91	98.3222	99.5	98.3
92	98.5985	97.9353		92	99.6	99.4		92	98.2	98.2		92	98.5985	99.6	98.2
93	98.485	98.0214		93	99.6	99.4		93	98.2	98		93	98.485	99.6	98.2
94	98.515	98.295		94	99.5	99.6		94	98.1	98		94	98.515	99.5	98.1
95	98.3477	98.2253		95	99.5	99.4		95	98	97.9		95	98.3477	99.5	98
96	98.1428	97.6921		96	99.6	99.5		96	97.9	98		96	98.1428	99.6	97.9
97	97.7677	97.9058		97	99.6	99.5		97	97.9	97.9		97	97.7677	99.6	97.9
98	98.3595	98.1656		98	99.6	99.8		98	97.9	97.9		98	98.3595	99.6	97.9
99	98.2058	97.9663		99	99.8	99.8		99	97.7	97.7		99	98.2058	99.8	97.7
100	98.3147	98.2269		100	99.9	100		100	97.7	97.9		100	98.3147	99.9	97.7
101	97.7691	97.7179		101	99.8	99.8		101	97.7	97.6
102	97.9768	97.9768		102	100	99.9		102	97.7	97.5
106	98.0335	0.67832		106	100.5	1.6		106	97.4	0.3
107	98.4809	0.612718		107	100.4	1.6		107	97.4	0.3
108	98.176	0.608033		108	100.5	1.6		108	97.3	0.3
109	98.0934	0.618966		109	100.4	1.6		109	97.3	0.3
110	98.0209	0.563407		110	100.7	1.7		110	97.2	0.3
111	97.7162	0.595761		111	100.5	1.7		111	97.1	0.3
112	97.8367	0.529491		112	100.6	1.7		112	97	0.3
113	98.0176	0.557382		113	100.8	1.6		113	97	0.3
114	98.2982	0.524136		114	100.7	1.7		114	96.9	0.3
115	98.3696	0.506954		115	101	1.6		115	96.9	0.3
116	98.139	0.525921		116	101	1.6		116	96.8	0.3
117	98.4179	0.506509		117	100.9	1.6		117	96.8	0.3
118	98.2058	0.479063		118	101.1	1.6		118	96.6	0.3
119	97.9583	0.517665		119	101.1	1.7		119	96.6	0.3
120	98.5824	0.508516		120	101.2	1.6		120	96.4	0.3
121	98.1725	0.517665		121	101.4	1.7		121	96.6	0.3
122	98.5684	0.483303		122	101.3	1.6		122	96.5	0.3
123	98.2053	0.475046		123	101.2	1.6		123	96.3	0.3
124	98.1739	0.494236		124	101.5	1.7		124	96.2	0.3
125	98.4097	0.502492		125	101.5	1.7		125	96.3	0.3
126	98.2771	0.49379		126	101.5	1.6		126	96.1	0.3
127	98.0216	0.434883		127	101.4	1.7		127	96.1	0.3
128	98.3355	0.465452		128	101.5	1.6		128	96.1	0.3
129	98.0795	0.45965		129	101.6	1.6		129	96	0.3
130	98.7274	0.450056		130	101.6	1.6		130	96	0.3
131	98.5422	0.4389		131	101.6	1.6		131	96	0.3
132	98.415	0.446709		132	101.8	1.6		132	95.9	0.3
133	98.5307	0.428189		133	101.6	1.6		133	95.9	0.3
134	98.644	0.43756		134	101.8	1.6		134	95.7	0.3
135	99.0071	0.479509		135	101.7	1.6		135	95.6	0.3
136	98.0428	0.435329		136	101.9	1.6		136	95.6	0.3
137	98.6613	0.427296		137	101.8	1.6		137	95.6	0.3
138	98.7679	0.434883		138	101.8	1.6		138	95.5	0.3
139	98.4719	0.432206		139	102	1.6		139	95.4	0.3
140	99.0555	0.433768		140	102.1	1.6		140	95.3	0.3
141	99.0163	0.467238		141	102.1	1.6		141	95.3	0.3
142	99.4622	0.42752		142	102.1	1.6		142	95.2	0.3
143	99.0825	0.420826		143	101.9	1.6		143	95.2	0.3
144	98.9376	0.435999		144	102.2	1.6		144	95.1	0.3
145	99.2826	0.432652		145	102.3	1.6		145	95	0.3
146	99.0119	0.423949		146	102.2	1.6		146	95	0.3
147	99.17	0.41257		147	102.3	1.6		147	94.9	0.3
148	99.4588	0.449386		148	102.3	1.6		148	94.8	0.3
149	98.7084	0.421719		149	102.2	1.6		149	94.9	0.3
150	99.1338	0.409669		150	102.3	1.7		150	94.8	0.3
151	99.2764	0.414355		151	102.4	1.6		151	94.8	0.3
152	99.0094	0.399182		152	102.4	1.6		152	94.7	0.3
153	99.5548	0.391372		153	102.6	1.6		153	94.6	0.3
154	99.4387	0.417702		154	102.4	1.6		154	94.6	0.3
155	99.0393	0.432428		155	102.4	1.6		155	94.4	0.3
156	99.2773	0.409223		156	102.4	1.6		156	94.4	0.3
157	99.5492	0.417032		157	102.6	1.6		157	94.4	0.3
158	99.5584	0.384233		158	102.5	1.6		158	94.3	0.3
159	99.3385	0.406099		159	102.6	1.6		159	94.1	0.3
160	99.7899	0.38624		160	102.7	1.6		160	94.2	0.3
161	99.6163	0.414132		161	102.7	1.6		161	94.2	0.3
162	99.1993	0.396058		162	102.7	1.6		162	94.1	0.3
163	99.6575	0.412124		163	102.6	1.6		163	94	0.3
164	99.9956	0.402976		164	102.7	1.6		164	94	0.3
165	99.5407	0.385794		165	102.7	1.6		165	93.9	0.3
166	99.5545	0.384902		166	102.9	1.6		166	93.9	0.3
167	99.8814	0.411678		167	102.9	1.6		167	93.8	0.3
168	99.5555	0.409669		168	102.7	1.6		168	93.8	0.3
169	100.02	0.395166		169	102.8	1.6		169	93.7	0.3
170	99.2397	0.372183		170	102.7	1.6		170	93.6	0.3
171	100.73	0.392935		171	103	1.6		171	93.5	0.3
172	99.9861	0.382447		172	102.9	1.6		172	93.4	0.3
173	99.9587	0.409446		173	102.7	1.6		173	93.5	0.3
174	99.8424	0.396282		174	102.9	1.6		174	93.4	0.3
175	99.9007	0.392265		175	102.8	1.6		175	93.3	0.3
176	99.936	0.353217		176	103	1.6		176	93.2	0.3
177	100.667	0.390926		177	102.9	1.6		177	93.2	0.3
178	100.694	0.418817		178	103.2	1.6		178	93.1	0.3
179	100.152	0.395389		179	103	1.6		179	93.1	0.3
180	100.82	0.388472		180	103.1	1.6		180	93.1	0.3

## Sheet: S6
Figure S6 - B as in Figure 1h extended to 180s			Figure S6 - C as in Figure 1h extended to 180s			Figure S6 - D as in Figure 1h extended to 180s			Figure S6 - E, combined S6 - B, - C, - D to 100s, as in 1H
Time post injection (s)	NLuc		Time post injection (s)	Renilla		Time post injection (s)	GrRenilla		Time post injection (s)	NLuc	Renilla	GrRenilla
0.1	70.8		0.1	68.6		0.1	85		0.1	70.8	68.6	85
0.2	72.5		0.2	71.4		0.2	86.8		0.2	72.5	71.4	86.8
0.3	73.9		0.3	72.7		0.3	87.7		0.3	73.9	72.7	87.7
0.4	75		0.4	73.9		0.4	88		0.4	75	73.9	88
0.5	76.2		0.5	75.3		0.5	88.9		0.5	76.2	75.3	88.9
0.6	77.3		0.6	76.4		0.6	89.3		0.6	77.3	76.4	89.3
0.7	78.2		0.7	77.5		0.7	89.8		0.7	78.2	77.5	89.8
0.8	79.3		0.8	78.7		0.8	90.4		0.8	79.3	78.7	90.4
0.9	80.1		0.9	79.4		0.9	90.6		0.9	80.1	79.4	90.6
1	81.4		1	80.1		1	91.2		1	81.4	80.1	91.2
1.1	82		1.1	81.2		1.1	91.6		1.1	82	81.2	91.6
1.2	82.9		1.2	81.9		1.2	91.8		1.2	82.9	81.9	91.8
1.3	83.7		1.3	82.6		1.3	92.1		1.3	83.7	82.6	92.1
1.4	84.7		1.4	83.4		1.4	92.4		1.4	84.7	83.4	92.4
1.5	85.4		1.5	84.2		1.5	92.6		1.5	85.4	84.2	92.6
1.6	85.9		1.6	85.1		1.6	92.8		1.6	85.9	85.1	92.8
1.7	86.4		1.7	85.9		1.7	93		1.7	86.4	85.9	93
1.8	87.1		1.8	86.4		1.8	93.2		1.8	87.1	86.4	93.2
1.9	87.8		1.9	87		1.9	93.4		1.9	87.8	87	93.4
2	88.3		2	87.3		2	93.7		2	88.3	87.3	93.7
2.1	88.8		2.1	87.7		2.1	94		2.1	88.8	87.7	94
2.2	89.4		2.2	88.1		2.2	94.1		2.2	89.4	88.1	94.1
2.3	90.3		2.3	88.5		2.3	94.4		2.3	90.3	88.5	94.4
2.4	90.9		2.4	88.8		2.4	94.7		2.4	90.9	88.8	94.7
2.5	91.4		2.5	89		2.5	94.8		2.5	91.4	89	94.8
2.6	91.7		2.6	89.6		2.6	95		2.6	91.7	89.6	95
2.7	92.3		2.7	90.2		2.7	95.3		2.7	92.3	90.2	95.3
2.8	92.8		2.8	90.7		2.8	95.3		2.8	92.8	90.7	95.3
2.9	92.9		2.9	91.1		2.9	95.6		2.9	92.9	91.1	95.6
3	93.2		3	91.2		3	95.7		3	93.2	91.2	95.7
3.1	93.6		3.1	91.8		3.1	95.9		3.1	93.6	91.8	95.9
3.2	93.9		3.2	92.4		3.2	96.1		3.2	93.9	92.4	96.1
3.3	94.3		3.3	92.6		3.3	96.3		3.3	94.3	92.6	96.3
3.4	94.5		3.4	92.9		3.4	96.3		3.4	94.5	92.9	96.3
3.5	94.7		3.5	93.3		3.5	96.5		3.5	94.7	93.3	96.5
3.6	95.1		3.6	93.5		3.6	96.6		3.6	95.1	93.5	96.6
3.7	95.2		3.7	94.1		3.7	96.7		3.7	95.2	94.1	96.7
3.8	95.3		3.8	94.4		3.8	96.7		3.8	95.3	94.4	96.7
3.9	95.5		3.9	94.5		3.9	96.7		3.9	95.5	94.5	96.7
4	96		4	95.1		4	96.9		4	96	95.1	96.9
4.1	96.4		4.1	95.3		4.1	96.9		4.1	96.4	95.3	96.9
4.2	96.5		4.2	95.5		4.2	96.9		4.2	96.5	95.5	96.9
4.3	96.7		4.3	96.1		4.3	97		4.3	96.7	96.1	97
4.4	96.9		4.4	96.2		4.4	97.4		4.4	96.9	96.2	97.4
4.5	97.6		4.5	96.5		4.5	97.6		4.5	97.6	96.5	97.6
4.6	97.7		4.6	96.7		4.6	97.5		4.6	97.7	96.7	97.5
4.7	97.6		4.7	96.6		4.7	97.5		4.7	97.6	96.6	97.5
4.8	97.5		4.8	96.9		4.8	97.7		4.8	97.5	96.9	97.7
4.9	98.2		4.9	97.1		4.9	97.9		4.9	98.2	97.1	97.9
5	98.3		5	96.9		5	97.8		5	98.3	96.9	97.8
5.1	98.7		5.1	97.2		5.1	97.7		5.1	98.7	97.2	97.7
5.2	98.6		5.2	97.1		5.2	97.7		5.2	98.6	97.1	97.7
5.3	98.7		5.3	97.3		5.3	97.8		5.3	98.7	97.3	97.8
5.4	99		5.4	97.3		5.4	97.9		5.4	99	97.3	97.9
5.5	99		5.5	97.4		5.5	97.9		5.5	99	97.4	97.9
5.6	98.8		5.6	97.6		5.6	97.9		5.6	98.8	97.6	97.9
5.7	98.9		5.7	97.8		5.7	98		5.7	98.9	97.8	98
5.8	98.8		5.8	97.8		5.8	98.2		5.8	98.8	97.8	98.2
5.9	99		5.9	97.7		5.9	98.5		5.9	99	97.7	98.5
6	99.3		6	97.8		6	98.4		6	99.3	97.8	98.4
6.1	99.1		6.1	98.2		6.1	98.5		6.1	99.1	98.2	98.5
6.2	99.3		6.2	98.3		6.2	98.5		6.2	99.3	98.3	98.5
6.3	99.4		6.3	98.4		6.3	98.6		6.3	99.4	98.4	98.6
6.4	99.7		6.4	98.5		6.4	98.6		6.4	99.7	98.5	98.6
6.5	99.7		6.5	98.6		6.5	98.4		6.5	99.7	98.6	98.4
6.6	99.9		6.6	98.9		6.6	98.3		6.6	99.9	98.9	98.3		In Figure S6 - E
6.7	99.6		6.7	99.2		6.7	98.4		6.7	99.6	99.2	98.4
6.8	99.9		6.8	99.3		6.8	98.3		6.8	99.9	99.3	98.3			Relative luminescence
6.9	99.9		6.9	99.2		6.9	98.3		6.9	99.9	99.2	98.3			NLuc	Renilla	GrRenilla
7	100		7	99.3		7	98.1		7	100	99.3	98.1		7->8	99.6	99.2	99.03
7.1	99.9		7.1	99.4		7.1	98.4		7.1	99.9	99.4	98.4
7.2	99.5		7.2	99.2		7.2	98.5		7.2	99.5	99.2	98.5
7.3	99.4		7.3	99.2		7.3	98.7		7.3	99.4	99.2	98.7
7.4	99.6		7.4	99		7.4	99.1		7.4	99.6	99	99.1
7.5	99.4		7.5	99.1		7.5	99.2		7.5	99.4	99.1	99.2
7.6	99.5		7.6	99.2		7.6	99.4		7.6	99.5	99.2	99.4
7.7	99.4		7.7	99.1		7.7	99.7		7.7	99.4	99.1	99.7
7.8	99.4		7.8	99.2		7.8	99.6		7.8	99.4	99.2	99.6
7.9	99.9		7.9	99.3		7.9	99.6		7.9	99.9	99.3	99.6
8	99.8		8	99.6		8	99.5		8	99.8	99.6	99.5		8->9	99.62	99.83	99.47
8.1	99.8		8.1	99.9		8.1	99.2		8.1	99.8	99.9	99.2
8.2	99.9		8.2	99.9		8.2	99.4		8.2	99.9	99.9	99.4
8.3	99.8		8.3	99.9		8.3	99.4		8.3	99.8	99.9	99.4
8.4	99.9		8.4	99.9		8.4	99.3		8.4	99.9	99.9	99.3
8.5	99.8		8.5	99.8		8.5	99.4		8.5	99.8	99.8	99.4
8.6	99.6		8.6	100		8.6	99.5		8.6	99.6	100	99.5
8.7	99.5		8.7	99.8		8.7	99.7		8.7	99.5	99.8	99.7
8.8	99.2		8.8	99.9		8.8	99.7		8.8	99.2	99.9	99.7
8.9	98.9		8.9	99.6		8.9	99.6		8.9	98.9	99.6	99.6
9	99		9	99.8		9	99.5		9	99	99.8	99.5		9->10	98.88	99.7	99.68
9.1	98.9		9.1	99.7		9.1	99.7		9.1	98.9	99.7	99.7
9.2	98.9		9.2	99.8		9.2	99.7		9.2	98.9	99.8	99.7
9.3	98.7		9.3	99.8		9.3	99.8		9.3	98.7	99.8	99.8
9.4	98.7		9.4	99.7		9.4	99.6		9.4	98.7	99.7	99.6
9.5	98.9		9.5	99.5		9.5	99.8		9.5	98.9	99.5	99.8
9.6	98.9		9.6	99.8		9.6	99.8		9.6	98.9	99.8	99.8
9.7	98.7		9.7	99.7		9.7	99.8		9.7	98.7	99.7	99.8
9.8	98.9		9.8	99.6		9.8	99.6		9.8	98.9	99.6	99.6
9.9	99.2		9.9	99.6		9.9	99.5		9.9	99.2	99.6	99.5
10	99.4		10	99.4		10	99.3		10	99.4	99.4	99.3
10.1	99.4		10.1	99.7		10.1	99.5		10.1	99.4	99.7	99.5
10.2	99.3		10.2	100		10.2	99.5		10.2	99.3	100	99.5
10.3	99.4		10.3	99.9		10.3	99.4		10.3	99.4	99.9	99.4
10.4	99.4		10.4	99.7		10.4	99.7		10.4	99.4	99.7	99.7
10.5	99.2		10.5	99.9		10.5	99.5		10.5	99.2	99.9	99.5
10.6	98.8		10.6	99.8		10.6	99.6		10.6	98.8	99.8	99.6
10.7	98.5		10.7	99.9		10.7	99.6		10.7	98.5	99.9	99.6
10.8	98.6		10.8	99.7		10.8	99.6		10.8	98.6	99.7	99.6
10.9	98.6		10.9	99.4		10.9	99.6		10.9	98.6	99.4	99.6
11	98.7		11	99.4		11	99.8		11	98.7	99.4	99.8
11.1	98.5		11.1	99.7		11.1	99.7		11.1	98.5	99.7	99.7
11.2	98.3		11.2	99.5		11.2	99.5		11.2	98.3	99.5	99.5
11.3	98.6		11.3	99.4		11.3	99.5		11.3	98.6	99.4	99.5
11.4	98.7		11.4	99.4		11.4	99.5		11.4	98.7	99.4	99.5
11.5	98.3		11.5	99.1		11.5	99.4		11.5	98.3	99.1	99.4
11.6	98.2		11.6	98.9		11.6	99.4		11.6	98.2	98.9	99.4
11.7	98.1		11.7	98.8		11.7	99.2		11.7	98.1	98.8	99.2
11.8	98.1		11.8	98.5		11.8	99.2		11.8	98.1	98.5	99.2
11.9	98.2		11.9	98.7		11.9	99.4		11.9	98.2	98.7	99.4
12	98		12	98.9		12	99.4		12	98	98.9	99.4
12.1	97.6		12.1	98.7		12.1	99.4		12.1	97.6	98.7	99.4
12.2	97.5		12.2	98.7		12.2	99.4		12.2	97.5	98.7	99.4
12.3	97.3		12.3	98.6		12.3	99.3		12.3	97.3	98.6	99.3
12.4	97.2		12.4	98.8		12.4	99.4		12.4	97.2	98.8	99.4
12.5	97.2		12.5	98.9		12.5	99.5		12.5	97.2	98.9	99.5
12.6	97		12.6	99		12.6	99.7		12.6	97	99	99.7
12.7	96.8		12.7	98.8		12.7	99.7		12.7	96.8	98.8	99.7
12.8	97		12.8	99		12.8	99.8		12.8	97	99	99.8
12.9	97.2		12.9	99		12.9	99.7		12.9	97.2	99	99.7
13	97.4		13	99		13	99.9		13	97.4	99	99.9
13.1	97.2		13.1	98.9		13.1	99.9		13.1	97.2	98.9	99.9
13.2	97.1		13.2	98.7		13.2	99.8		13.2	97.1	98.7	99.8
13.3	96.8		13.3	98.5		13.3	99.7		13.3	96.8	98.5	99.7
13.4	96.6		13.4	98.4		13.4	99.8		13.4	96.6	98.4	99.8
13.5	96.7		13.5	98.4		13.5	99.7		13.5	96.7	98.4	99.7
13.6	96.4		13.6	98.5		13.6	99.7		13.6	96.4	98.5	99.7
13.7	96.3		13.7	98.7		13.7	99.6		13.7	96.3	98.7	99.6
13.8	96.3		13.8	98.5		13.8	99.5		13.8	96.3	98.5	99.5
13.9	96.5		13.9	98.5		13.9	99.7		13.9	96.5	98.5	99.7
14	96.5		14	98.5		14	99.7		14	96.5	98.5	99.7
14.1	96.5		14.1	98.7		14.1	99.9		14.1	96.5	98.7	99.9
14.2	96.3		14.2	98.6		14.2	100		14.2	96.3	98.6	100
14.3	96.3		14.3	98.4		14.3	99.8		14.3	96.3	98.4	99.8
14.4	96.3		14.4	98.4		14.4	99.8		14.4	96.3	98.4	99.8
14.5	96		14.5	98.3		14.5	100		14.5	96	98.3	100
14.6	96		14.6	98.3		14.6	99.9		14.6	96	98.3	99.9
14.7	96		14.7	98.2		14.7	99.7		14.7	96	98.2	99.7
14.8	96		14.8	98		14.8	99.4		14.8	96	98	99.4
14.9	95.9		14.9	98		14.9	99.4		14.9	95.9	98	99.4
15	95.6		15	98.2		15	99.6		15	95.6	98.2	99.6
15.1	95.4		15.1	98.1		15.1	99.7		15.1	95.4	98.1	99.7
15.2	95.2		15.2	98.2		15.2	99.5		15.2	95.2	98.2	99.5
15.3	95		15.3	98.1		15.3	99.6		15.3	95	98.1	99.6
15.4	94.9		15.4	98.2		15.4	99.5		15.4	94.9	98.2	99.5
15.5	94.9		15.5	98.1		15.5	99.6		15.5	94.9	98.1	99.6
15.6	94.9		15.6	98		15.6	99.8		15.6	94.9	98	99.8
15.7	94.8		15.7	97.8		15.7	99.6		15.7	94.8	97.8	99.6
15.8	94.8		15.8	97.7		15.8	99.5		15.8	94.8	97.7	99.5
15.9	94.9		15.9	97.7		15.9	99.4		15.9	94.9	97.7	99.4
16	94.7		16	97.6		16	99.3		16	94.7	97.6	99.3
16.1	94.5		16.1	97.4		16.1	99.4		16.1	94.5	97.4	99.4
16.2	94.2		16.2	97.5		16.2	99.4		16.2	94.2	97.5	99.4
16.3	94		16.3	97.3		16.3	99.2		16.3	94	97.3	99.2
16.4	93.9		16.4	97.2		16.4	99.3		16.4	93.9	97.2	99.3
16.5	94.1		16.5	97.2		16.5	99.1		16.5	94.1	97.2	99.1
16.6	93.9		16.6	96.9		16.6	99.3		16.6	93.9	96.9	99.3
16.7	94		16.7	97		16.7	99.4		16.7	94	97	99.4
16.8	94		16.8	97.2		16.8	99.2		16.8	94	97.2	99.2
16.9	94.1		16.9	96.9		16.9	99.1		16.9	94.1	96.9	99.1
17	94.2		17	97		17	99.1		17	94.2	97	99.1
17.1	94.2		17.1	97.1		17.1	99.1		17.1	94.2	97.1	99.1
17.2	94		17.2	97.2		17.2	99.3		17.2	94	97.2	99.3
17.3	94.1		17.3	97.3		17.3	99.2		17.3	94.1	97.3	99.2
17.4	94		17.4	97.2		17.4	99.4		17.4	94	97.2	99.4
17.5	94		17.5	97.1		17.5	99.4		17.5	94	97.1	99.4
17.6	93.9		17.6	97.4		17.6	99.3		17.6	93.9	97.4	99.3
17.7	93.8		17.7	97.2		17.7	99		17.7	93.8	97.2	99
17.8	93.8		17.8	97		17.8	98.8		17.8	93.8	97	98.8
17.9	93.6		17.9	96.9		17.9	98.7		17.9	93.6	96.9	98.7
18	93.4		18	96.9		18	98.7		18	93.4	96.9	98.7
18.1	93.3		18.1	96.6		18.1	98.6		18.1	93.3	96.6	98.6
18.2	93.1		18.2	96.2		18.2	98.5		18.2	93.1	96.2	98.5
18.3	93.3		18.3	96		18.3	98.7		18.3	93.3	96	98.7
18.4	93.4		18.4	95.7		18.4	98.8		18.4	93.4	95.7	98.8
18.5	93.4		18.5	95.8		18.5	98.9		18.5	93.4	95.8	98.9
18.6	93.3		18.6	95.7		18.6	99.1		18.6	93.3	95.7	99.1
18.7	93.2		18.7	95.7		18.7	99.1		18.7	93.2	95.7	99.1
18.8	93.3		18.8	95.9		18.8	99		18.8	93.3	95.9	99
18.9	93		18.9	96		18.9	99		18.9	93	96	99
19	92.9		19	95.9		19	98.9		19	92.9	95.9	98.9
19.1	92.6		19.1	96.1		19.1	98.9		19.1	92.6	96.1	98.9
19.2	92.3		19.2	95.7		19.2	98.8		19.2	92.3	95.7	98.8
19.3	92.2		19.3	95.8		19.3	98.5		19.3	92.2	95.8	98.5
19.4	92.1		19.4	95.7		19.4	98.5		19.4	92.1	95.7	98.5
19.5	91.8		19.5	95.6		19.5	98.6		19.5	91.8	95.6	98.6
19.6	91.9		19.6	95.5		19.6	98.7		19.6	91.9	95.5	98.7
19.7	91.7		19.7	95.5		19.7	98.7		19.7	91.7	95.5	98.7
19.8	91.6		19.8	95.4		19.8	98.7		19.8	91.6	95.4	98.7
19.9	91.7		19.9	95.5		19.9	98.9		19.9	91.7	95.5	98.9
20	91.7		20	95.1		20	98.7		20	91.7	95.1	98.7
20.1	91.7		20.1	94.9		20.1	98.6		20.1	91.7	94.9	98.6
20.2	91.8		20.2	94.7		20.2	98.4		20.2	91.8	94.7	98.4
20.3	91.6		20.3	94.6		20.3	98.4		20.3	91.6	94.6	98.4
20.4	91.7		20.4	94.2		20.4	98.2		20.4	91.7	94.2	98.2
20.5	91.6		20.5	93.9		20.5	98.1		20.5	91.6	93.9	98.1
20.6	91.5		20.6	93.9		20.6	98		20.6	91.5	93.9	98
20.7	91.7		20.7	93.7		20.7	98.1		20.7	91.7	93.7	98.1
20.8	91.7		20.8	94		20.8	98.1		20.8	91.7	94	98.1
20.9	91.5		20.9	94		20.9	98.2		20.9	91.5	94	98.2
21	91.5		21	94		21	98.1		21	91.5	94	98.1
21.1	91.4		21.1	94.5		21.1	98.2		21.1	91.4	94.5	98.2
21.2	91.2		21.2	94.5		21.2	98.2		21.2	91.2	94.5	98.2
21.3	90.9		21.3	94.4		21.3	98.4		21.3	90.9	94.4	98.4
21.4	90.5		21.4	94.5		21.4	98.3		21.4	90.5	94.5	98.3
21.5	90.6		21.5	94.1		21.5	98.3		21.5	90.6	94.1	98.3
21.6	90.6		21.6	94.3		21.6	98.1		21.6	90.6	94.3	98.1
21.7	90.4		21.7	94.4		21.7	98.1		21.7	90.4	94.4	98.1
21.8	90.3		21.8	94		21.8	98		21.8	90.3	94	98
21.9	90.4		21.9	94.1		21.9	98		21.9	90.4	94.1	98
22	90.4		22	93.9		22	97.9		22	90.4	93.9	97.9
22.1	90.4		22.1	94		22.1	97.9		22.1	90.4	94	97.9
22.2	90.1		22.2	93.9		22.2	97.9		22.2	90.1	93.9	97.9
22.3	90.2		22.3	93.6		22.3	98		22.3	90.2	93.6	98
22.4	90.2		22.4	93.3		22.4	98.1		22.4	90.2	93.3	98.1
22.5	90.1		22.5	93.4		22.5	98.1		22.5	90.1	93.4	98.1
22.6	90		22.6	93.2		22.6	97.9		22.6	90	93.2	97.9
22.7	90.1		22.7	93.3		22.7	97.9		22.7	90.1	93.3	97.9
22.8	89.9		22.8	93		22.8	98		22.8	89.9	93	98
22.9	89.9		22.9	93		22.9	98.2		22.9	89.9	93	98.2
23	89.6		23	93		23	98.2		23	89.6	93	98.2
23.1	89.3		23.1	93		23.1	98		23.1	89.3	93	98
23.2	89.6		23.2	93		23.2	98.1		23.2	89.6	93	98.1
23.3	89.6		23.3	93		23.3	98.4		23.3	89.6	93	98.4
23.4	89.4		23.4	93		23.4	98.3		23.4	89.4	93	98.3
23.5	89.4		23.5	92.9		23.5	98.2		23.5	89.4	92.9	98.2
23.6	89.4		23.6	93.1		23.6	97.7		23.6	89.4	93.1	97.7
23.7	89.3		23.7	93		23.7	97.7		23.7	89.3	93	97.7
23.8	89.6		23.8	92.8		23.8	97.7		23.8	89.6	92.8	97.7
23.9	89.2		23.9	92.7		23.9	97.6		23.9	89.2	92.7	97.6
24	89		24	92.6		24	97.3		24	89	92.6	97.3
24.1	89.1		24.1	92.6		24.1	97.3		24.1	89.1	92.6	97.3
24.2	88.9		24.2	92.5		24.2	97.3		24.2	88.9	92.5	97.3
24.3	89.1		24.3	92.3		24.3	97.6		24.3	89.1	92.3	97.6
24.4	88.9		24.4	92		24.4	97.5		24.4	88.9	92	97.5
24.5	88.8		24.5	92		24.5	97.4		24.5	88.8	92	97.4
24.6	88.7		24.6	91.8		24.6	97.5		24.6	88.7	91.8	97.5
24.7	88.8		24.7	91.6		24.7	97.6		24.7	88.8	91.6	97.6
24.8	88.6		24.8	91.6		24.8	97.6		24.8	88.6	91.6	97.6
24.9	88.8		24.9	91.4		24.9	97.6		24.9	88.8	91.4	97.6
25	88.5		25	91.5		25	97.6		25	88.5	91.5	97.6
25.1	88.6		25.1	91.5		25.1	97.5		25.1	88.6	91.5	97.5
25.2	88.3		25.2	91.5		25.2	97.5		25.2	88.3	91.5	97.5
25.3	88.3		25.3	91.6		25.3	97.3		25.3	88.3	91.6	97.3
25.4	88.2		25.4	91.6		25.4	97.3		25.4	88.2	91.6	97.3
25.5	88.3		25.5	91.5		25.5	97.2		25.5	88.3	91.5	97.2
25.6	88.2		25.6	91.4		25.6	97.2		25.6	88.2	91.4	97.2
25.7	88.3		25.7	91.2		25.7	97		25.7	88.3	91.2	97
25.8	88.3		25.8	91.1		25.8	96.9		25.8	88.3	91.1	96.9
25.9	88.2		25.9	91.1		25.9	96.8		25.9	88.2	91.1	96.8
26	88.4		26	90.9		26	96.9		26	88.4	90.9	96.9
26.1	88.4		26.1	90.9		26.1	96.7		26.1	88.4	90.9	96.7
26.2	88.3		26.2	90.8		26.2	96.6		26.2	88.3	90.8	96.6
26.3	88		26.3	90.8		26.3	96.6		26.3	88	90.8	96.6
26.4	87.9		26.4	90.7		26.4	96.7		26.4	87.9	90.7	96.7
26.5	87.7		26.5	90.9		26.5	96.5		26.5	87.7	90.9	96.5
26.6	87.9		26.6	90.7		26.6	96.5		26.6	87.9	90.7	96.5
26.7	87.6		26.7	90.6		26.7	96.6		26.7	87.6	90.6	96.6
26.8	87.6		26.8	90.7		26.8	96.5		26.8	87.6	90.7	96.5
26.9	87.4		26.9	90.7		26.9	96.6		26.9	87.4	90.7	96.6
27	87.4		27	90.5		27	96.8		27	87.4	90.5	96.8
27.1	87.3		27.1	90.3		27.1	96.7		27.1	87.3	90.3	96.7
27.2	87.4		27.2	90.1		27.2	97		27.2	87.4	90.1	97
27.3	87.3		27.3	90.3		27.3	97.1		27.3	87.3	90.3	97.1
27.4	87.3		27.4	90.3		27.4	96.9		27.4	87.3	90.3	96.9
27.5	87		27.5	89.9		27.5	97.1		27.5	87	89.9	97.1
27.6	87.2		27.6	89.8		27.6	97		27.6	87.2	89.8	97
27.7	87.4		27.7	89.8		27.7	96.9		27.7	87.4	89.8	96.9
27.8	87.3		27.8	89.9		27.8	96.8		27.8	87.3	89.9	96.8
27.9	87.4		27.9	89.7		27.9	96.6		27.9	87.4	89.7	96.6
28	87.4		28	89.3		28	96.5		28	87.4	89.3	96.5
28.1	87.3		28.1	89.3		28.1	96.5		28.1	87.3	89.3	96.5
28.2	87.5		28.2	89.4		28.2	96.3		28.2	87.5	89.4	96.3
28.3	87.5		28.3	89.3		28.3	96.3		28.3	87.5	89.3	96.3
28.4	87.5		28.4	89.5		28.4	96.1		28.4	87.5	89.5	96.1
28.5	87.3		28.5	89.4		28.5	96		28.5	87.3	89.4	96
28.6	87.1		28.6	89.3		28.6	96		28.6	87.1	89.3	96
28.7	86.6		28.7	89.6		28.7	96.2		28.7	86.6	89.6	96.2
28.8	86.4		28.8	89.5		28.8	96		28.8	86.4	89.5	96
28.9	86.4		28.9	89.3		28.9	95.9		28.9	86.4	89.3	95.9
29	86.5		29	89.5		29	95.9		29	86.5	89.5	95.9
29.1	86.5		29.1	89.5		29.1	95.9		29.1	86.5	89.5	95.9
29.2	86.6		29.2	89.5		29.2	96		29.2	86.6	89.5	96
29.3	86.3		29.3	89.7		29.3	95.9		29.3	86.3	89.7	95.9
29.4	86.6		29.4	89.5		29.4	95.6		29.4	86.6	89.5	95.6
29.5	86.9		29.5	89.2		29.5	95.7		29.5	86.9	89.2	95.7
29.6	86.8		29.6	89.2		29.6	95.7		29.6	86.8	89.2	95.7
29.7	86.6		29.7	89.2		29.7	95.4		29.7	86.6	89.2	95.4
29.8	86.4		29.8	88.7		29.8	95.5		29.8	86.4	88.7	95.5
29.9	86.2		29.9	88.5		29.9	95.4		29.9	86.2	88.5	95.4
30	86.2		30	88.3		30	95.7		30	86.2	88.3	95.7
30.1	85.8		30.1	88.2		30.1	95.6		30.1	85.8	88.2	95.6
30.2	85.4		30.2	88.3		30.2	95.4		30.2	85.4	88.3	95.4
30.3	85.3		30.3	88.1		30.3	95.4		30.3	85.3	88.1	95.4
30.4	85.2		30.4	87.7		30.4	95.7		30.4	85.2	87.7	95.7
30.5	85.2		30.5	87.7		30.5	95.6		30.5	85.2	87.7	95.6
30.6	85.2		30.6	87.8		30.6	95.8		30.6	85.2	87.8	95.8
30.7	85.4		30.7	87.6		30.7	95.5		30.7	85.4	87.6	95.5
30.8	85.7		30.8	87.4		30.8	95.6		30.8	85.7	87.4	95.6
30.9	85.9		30.9	87.5		30.9	95.9		30.9	85.9	87.5	95.9
31	85.9		31	87.5		31	95.8		31	85.9	87.5	95.8
31.1	85.9		31.1	87.6		31.1	95.7		31.1	85.9	87.6	95.7
31.2	86		31.2	87.7		31.2	95.7		31.2	86	87.7	95.7
31.3	85.8		31.3	87.7		31.3	95.5		31.3	85.8	87.7	95.5
31.4	85.6		31.4	87.8		31.4	95.5		31.4	85.6	87.8	95.5
31.5	85.6		31.5	87.7		31.5	95.3		31.5	85.6	87.7	95.3
31.6	85.3		31.6	87.5		31.6	95.2		31.6	85.3	87.5	95.2
31.7	85		31.7	87.4		31.7	95.1		31.7	85	87.4	95.1
31.8	84.8		31.8	87.3		31.8	95		31.8	84.8	87.3	95
31.9	84.4		31.9	87.2		31.9	95.1		31.9	84.4	87.2	95.1
32	84.5		32	87.4		32	95		32	84.5	87.4	95
32.1	84.6		32.1	87.4		32.1	95.1		32.1	84.6	87.4	95.1
32.2	84.5		32.2	87.3		32.2	95.4		32.2	84.5	87.3	95.4
32.3	84.4		32.3	87.4		32.3	95.3		32.3	84.4	87.4	95.3
32.4	84.8		32.4	87.4		32.4	95.4		32.4	84.8	87.4	95.4
32.5	84.7		32.5	87.4		32.5	95.4		32.5	84.7	87.4	95.4
32.6	85.1		32.6	87.1		32.6	95.2		32.6	85.1	87.1	95.2
32.7	84.9		32.7	86.9		32.7	95.2		32.7	84.9	86.9	95.2
32.8	84.8		32.8	86.8		32.8	95.1		32.8	84.8	86.8	95.1
32.9	84.5		32.9	86.9		32.9	94.7		32.9	84.5	86.9	94.7
33	84.5		33	86.8		33	94.9		33	84.5	86.8	94.9
33.1	84.3		33.1	86.8		33.1	94.7		33.1	84.3	86.8	94.7
33.2	84.2		33.2	86.5		33.2	94.7		33.2	84.2	86.5	94.7
33.3	83.8		33.3	86.6		33.3	94.9		33.3	83.8	86.6	94.9
33.4	83.9		33.4	86.5		33.4	95.1		33.4	83.9	86.5	95.1
33.5	84		33.5	86.4		33.5	95.1		33.5	84	86.4	95.1
33.6	84.4		33.6	86.3		33.6	95.3		33.6	84.4	86.3	95.3
33.7	84.5		33.7	86.2		33.7	95.1		33.7	84.5	86.2	95.1
33.8	84.4		33.8	86.1		33.8	95.1		33.8	84.4	86.1	95.1
33.9	84.2		33.9	86.3		33.9	95.1		33.9	84.2	86.3	95.1
34	84.2		34	86.4		34	95.1		34	84.2	86.4	95.1
34.1	84		34.1	86.4		34.1	94.9		34.1	84	86.4	94.9
34.2	83.8		34.2	86.3		34.2	94.9		34.2	83.8	86.3	94.9
34.3	83.8		34.3	86.3		34.3	94.8		34.3	83.8	86.3	94.8
34.4	83.7		34.4	86.3		34.4	94.9		34.4	83.7	86.3	94.9
34.5	83.8		34.5	86.3		34.5	94.9		34.5	83.8	86.3	94.9
34.6	83.8		34.6	86		34.6	94.9		34.6	83.8	86	94.9
34.7	83.9		34.7	86		34.7	94.8		34.7	83.9	86	94.8
34.8	84.2		34.8	86		34.8	94.7		34.8	84.2	86	94.7
34.9	84.1		34.9	86.2		34.9	94.7		34.9	84.1	86.2	94.7
35	83.7		35	86		35	94.6		35	83.7	86	94.6
35.1	83.3		35.1	85.6		35.1	94.4		35.1	83.3	85.6	94.4
35.2	83.1		35.2	85.6		35.2	94.4		35.2	83.1	85.6	94.4
35.3	83.5		35.3	85.8		35.3	94.2		35.3	83.5	85.8	94.2
35.4	83.7		35.4	85.7		35.4	94		35.4	83.7	85.7	94
35.5	83.5		35.5	85.3		35.5	94.1		35.5	83.5	85.3	94.1
35.6	83.7		35.6	85.1		35.6	94.2		35.6	83.7	85.1	94.2
35.7	83.9		35.7	85.1		35.7	94.1		35.7	83.9	85.1	94.1
35.8	83.8		35.8	85.3		35.8	94.1		35.8	83.8	85.3	94.1
35.9	84		35.9	85.3		35.9	94		35.9	84	85.3	94
36	83.8		36	85		36	94		36	83.8	85	94
36.1	83.6		36.1	85		36.1	94.1		36.1	83.6	85	94.1
36.2	83.4		36.2	85.3		36.2	94		36.2	83.4	85.3	94
36.3	83.3		36.3	85.1		36.3	93.8		36.3	83.3	85.1	93.8
36.4	83.2		36.4	85.1		36.4	93.9		36.4	83.2	85.1	93.9
36.5	83.5		36.5	84.9		36.5	93.7		36.5	83.5	84.9	93.7
36.6	83.5		36.6	84.9		36.6	93.8		36.6	83.5	84.9	93.8
36.7	83.3		36.7	84.8		36.7	93.8		36.7	83.3	84.8	93.8
36.8	83.2		36.8	84.8		36.8	93.6		36.8	83.2	84.8	93.6
36.9	83.3		36.9	84.5		36.9	93.6		36.9	83.3	84.5	93.6
37	83.4		37	84.4		37	93.6		37	83.4	84.4	93.6
37.1	83.3		37.1	84.3		37.1	93.6		37.1	83.3	84.3	93.6
37.2	82.8		37.2	84.4		37.2	93.6		37.2	82.8	84.4	93.6
37.3	82.9		37.3	84.4		37.3	93.7		37.3	82.9	84.4	93.7
37.4	83		37.4	84.4		37.4	93.7		37.4	83	84.4	93.7
37.5	83.1		37.5	84.3		37.5	93.6		37.5	83.1	84.3	93.6
37.6	82.9		37.6	84.2		37.6	93.5		37.6	82.9	84.2	93.5
37.7	83		37.7	84.4		37.7	93.5		37.7	83	84.4	93.5
37.8	83.1		37.8	84.2		37.8	93.5		37.8	83.1	84.2	93.5
37.9	83.4		37.9	84.2		37.9	93.5		37.9	83.4	84.2	93.5
38	83.1		38	84		38	93.2		38	83.1	84	93.2
38.1	83.1		38.1	84.1		38.1	93.1		38.1	83.1	84.1	93.1
38.2	83.1		38.2	84.1		38.2	93.3		38.2	83.1	84.1	93.3
38.3	82.9		38.3	84.3		38.3	93.4		38.3	82.9	84.3	93.4
38.4	82.8		38.4	84		38.4	93.3		38.4	82.8	84	93.3
38.5	82.7		38.5	84.3		38.5	93.3		38.5	82.7	84.3	93.3
38.6	82.7		38.6	84.1		38.6	93.3		38.6	82.7	84.1	93.3
38.7	82.8		38.7	84.1		38.7	93.4		38.7	82.8	84.1	93.4
38.8	82.6		38.8	83.9		38.8	93.6		38.8	82.6	83.9	93.6
38.9	82.7		38.9	83.8		38.9	93.3		38.9	82.7	83.8	93.3
39	82.8		39	83.8		39	93.5		39	82.8	83.8	93.5
39.1	82.6		39.1	83.8		39.1	93.4		39.1	82.6	83.8	93.4
39.2	82.7		39.2	83.8		39.2	93.2		39.2	82.7	83.8	93.2
39.3	82.8		39.3	83.7		39.3	93.2		39.3	82.8	83.7	93.2
39.4	82.8		39.4	83.5		39.4	93		39.4	82.8	83.5	93
39.5	82.9		39.5	83.4		39.5	92.8		39.5	82.9	83.4	92.8
39.6	82.6		39.6	83.5		39.6	92.8		39.6	82.6	83.5	92.8
39.7	82.7		39.7	83.1		39.7	92.6		39.7	82.7	83.1	92.6
39.8	82.7		39.8	83.1		39.8	92.7		39.8	82.7	83.1	92.7
39.9	82.7		39.9	82.7		39.9	92.7		39.9	82.7	82.7	92.7
40	82.6		40	82.6		40	92.8		40	82.6	82.6	92.8
40.1	82.4		40.1	82.6		40.1	93		40.1	82.4	82.6	93
40.2	82.3		40.2	82.7		40.2	92.9		40.2	82.3	82.7	92.9
40.3	82.4		40.3	82.5		40.3	93		40.3	82.4	82.5	93
40.4	82.3		40.4	82.5		40.4	92.9		40.4	82.3	82.5	92.9
40.5	82.1		40.5	82.5		40.5	92.9		40.5	82.1	82.5	92.9
40.6	82		40.6	82.7		40.6	92.9		40.6	82	82.7	92.9
40.7	82.2		40.7	82.9		40.7	92.7		40.7	82.2	82.9	92.7
40.8	82.5		40.8	82.8		40.8	92.6		40.8	82.5	82.8	92.6
40.9	82.4		40.9	82.7		40.9	92.7		40.9	82.4	82.7	92.7
41	82.5		41	82.5		41	92.6		41	82.5	82.5	92.6
41.1	82.7		41.1	82.6		41.1	92.5		41.1	82.7	82.6	92.5
41.2	82.6		41.2	82.5		41.2	92.5		41.2	82.6	82.5	92.5
41.3	82.7		41.3	82.6		41.3	92.4		41.3	82.7	82.6	92.4
41.4	82.4		41.4	82.3		41.4	92.4		41.4	82.4	82.3	92.4
41.5	81.9		41.5	82.5		41.5	92.2		41.5	81.9	82.5	92.2
41.6	82.1		41.6	82.5		41.6	92.3		41.6	82.1	82.5	92.3
41.7	82.1		41.7	82.6		41.7	92.2		41.7	82.1	82.6	92.2
41.8	82.1		41.8	82.3		41.8	92.2		41.8	82.1	82.3	92.2
41.9	82.2		41.9	82		41.9	92.1		41.9	82.2	82	92.1
42	82.1		42	81.9		42	92.1		42	82.1	81.9	92.1
42.1	81.9		42.1	81.9		42.1	92.1		42.1	81.9	81.9	92.1
42.2	82.1		42.2	81.6		42.2	92.3		42.2	82.1	81.6	92.3
42.3	81.9		42.3	81.6		42.3	92.2		42.3	81.9	81.6	92.2
42.4	81.9		42.4	81.6		42.4	92.3		42.4	81.9	81.6	92.3
42.5	81.8		42.5	81.6		42.5	92.3		42.5	81.8	81.6	92.3
42.6	81.9		42.6	81.8		42.6	92.5		42.6	81.9	81.8	92.5
42.7	81.8		42.7	81.5		42.7	92.4		42.7	81.8	81.5	92.4
42.8	81.7		42.8	81.6		42.8	92.3		42.8	81.7	81.6	92.3
42.9	81.6		42.9	81.5		42.9	92.2		42.9	81.6	81.5	92.2
43	81.8		43	81.4		43	92		43	81.8	81.4	92
43.1	81.4		43.1	81.2		43.1	91.9		43.1	81.4	81.2	91.9
43.2	81.3		43.2	81.3		43.2	91.6		43.2	81.3	81.3	91.6
43.3	81.4		43.3	81.1		43.3	91.5		43.3	81.4	81.1	91.5
43.4	81.5		43.4	81.4		43.4	91.5		43.4	81.5	81.4	91.5
43.5	81.9		43.5	81.5		43.5	91.6		43.5	81.9	81.5	91.6
43.6	81.9		43.6	81.4		43.6	91.7		43.6	81.9	81.4	91.7
43.7	81.8		43.7	81.4		43.7	91.7		43.7	81.8	81.4	91.7
43.8	81.8		43.8	81.3		43.8	91.7		43.8	81.8	81.3	91.7
43.9	81.6		43.9	81.1		43.9	91.8		43.9	81.6	81.1	91.8
44	81.6		44	81.2		44	91.9		44	81.6	81.2	91.9
44.1	81.4		44.1	81		44.1	92		44.1	81.4	81	92
44.2	81.3		44.2	80.8		44.2	91.9		44.2	81.3	80.8	91.9
44.3	81.4		44.3	81.1		44.3	91.8		44.3	81.4	81.1	91.8
44.4	81.4		44.4	81.2		44.4	91.7		44.4	81.4	81.2	91.7
44.5	81.4		44.5	81		44.5	91.9		44.5	81.4	81	91.9
44.6	81.5		44.6	81.3		44.6	92		44.6	81.5	81.3	92
44.7	81.5		44.7	81.3		44.7	91.8		44.7	81.5	81.3	91.8
44.8	81.6		44.8	81.4		44.8	91.6		44.8	81.6	81.4	91.6
44.9	81.5		44.9	81.2		44.9	91.4		44.9	81.5	81.2	91.4
45	81.3		45	80.8		45	91.5		45	81.3	80.8	91.5
45.1	81.2		45.1	80.5		45.1	91.6		45.1	81.2	80.5	91.6
45.2	81.2		45.2	80.5		45.2	91.5		45.2	81.2	80.5	91.5
45.3	81		45.3	80.2		45.3	91.2		45.3	81	80.2	91.2
45.4	80.9		45.4	80.1		45.4	91.2		45.4	80.9	80.1	91.2
45.5	80.9		45.5	79.8		45.5	91.3		45.5	80.9	79.8	91.3
45.6	80.7		45.6	79.8		45.6	91.4		45.6	80.7	79.8	91.4
45.7	80.8		45.7	80		45.7	91.1		45.7	80.8	80	91.1
45.8	80.8		45.8	80		45.8	90.9		45.8	80.8	80	90.9
45.9	80.8		45.9	79.9		45.9	90.9		45.9	80.8	79.9	90.9
46	80.9		46	80		46	91.1		46	80.9	80	91.1
46.1	80.6		46.1	79.8		46.1	91.2		46.1	80.6	79.8	91.2
46.2	80.6		46.2	80		46.2	91.1		46.2	80.6	80	91.1
46.3	80.5		46.3	79.8		46.3	91.1		46.3	80.5	79.8	91.1
46.4	80.6		46.4	79.6		46.4	91.2		46.4	80.6	79.6	91.2
46.5	80.6		46.5	79.7		46.5	91		46.5	80.6	79.7	91
46.6	80.7		46.6	79.7		46.6	90.9		46.6	80.7	79.7	90.9
46.7	80.9		46.7	79.5		46.7	90.7		46.7	80.9	79.5	90.7
46.8	80.9		46.8	79.6		46.8	90.6		46.8	80.9	79.6	90.6
46.9	80.7		46.9	79.6		46.9	90.6		46.9	80.7	79.6	90.6
47	80.7		47	79.7		47	90.7		47	80.7	79.7	90.7
47.1	80.8		47.1	79.7		47.1	90.7		47.1	80.8	79.7	90.7
47.2	80.7		47.2	79.6		47.2	90.7		47.2	80.7	79.6	90.7
47.3	80.6		47.3	79.8		47.3	90.8		47.3	80.6	79.8	90.8
47.4	80.6		47.4	79.9		47.4	90.8		47.4	80.6	79.9	90.8
47.5	80.8		47.5	79.8		47.5	90.8		47.5	80.8	79.8	90.8
47.6	81		47.6	79.5		47.6	90.7		47.6	81	79.5	90.7
47.7	81		47.7	79.5		47.7	90.7		47.7	81	79.5	90.7
47.8	81		47.8	79.2		47.8	90.8		47.8	81	79.2	90.8
47.9	81.1		47.9	79.2		47.9	90.8		47.9	81.1	79.2	90.8
48	81		48	79.3		48	90.6		48	81	79.3	90.6
48.1	81		48.1	79.2		48.1	90.6		48.1	81	79.2	90.6
48.2	80.7		48.2	79		48.2	90.5		48.2	80.7	79	90.5
48.3	80.6		48.3	79.1		48.3	90.4		48.3	80.6	79.1	90.4
48.4	80.5		48.4	79.1		48.4	90.2		48.4	80.5	79.1	90.2
48.5	80.3		48.5	79.1		48.5	90		48.5	80.3	79.1	90
48.6	80.2		48.6	79		48.6	90.1		48.6	80.2	79	90.1
48.7	80.4		48.7	78.5		48.7	90.2		48.7	80.4	78.5	90.2
48.8	80.4		48.8	78.6		48.8	90.2		48.8	80.4	78.6	90.2
48.9	80.4		48.9	78.5		48.9	90.2		48.9	80.4	78.5	90.2
49	80.5		49	78.5		49	90.2		49	80.5	78.5	90.2
49.1	80.5		49.1	78.5		49.1	90.3		49.1	80.5	78.5	90.3
49.2	80.9		49.2	78.4		49.2	90.3		49.2	80.9	78.4	90.3
49.3	80.8		49.3	78.5		49.3	90.2		49.3	80.8	78.5	90.2
49.4	80.7		49.4	78.8		49.4	90.1		49.4	80.7	78.8	90.1
49.5	80.4		49.5	78.9		49.5	90		49.5	80.4	78.9	90
49.6	80.6		49.6	78.9		49.6	90.1		49.6	80.6	78.9	90.1
49.7	80.5		49.7	78.9		49.7	90.1		49.7	80.5	78.9	90.1
49.8	80.5		49.8	78.8		49.8	90.2		49.8	80.5	78.8	90.2
49.9	80.3		49.9	78.8		49.9	90.1		49.9	80.3	78.8	90.1
50	80.1		50	78.6		50	90		50	80.1	78.6	90
50.1	80.2		50.1	78.5		50.1	90.1		50.1	80.2	78.5	90.1
50.2	80.2		50.2	78.2		50.2	90.2		50.2	80.2	78.2	90.2
50.3	80.2		50.3	78.1		50.3	90.1		50.3	80.2	78.1	90.1
50.4	80		50.4	78		50.4	90		50.4	80	78	90
50.5	79.9		50.5	77.9		50.5	90		50.5	79.9	77.9	90
50.6	79.8		50.6	78		50.6	89.9		50.6	79.8	78	89.9
50.7	80		50.7	77.8		50.7	89.8		50.7	80	77.8	89.8
50.8	79.9		50.8	77.8		50.8	89.6		50.8	79.9	77.8	89.6
50.9	80		50.9	77.8		50.9	89.5		50.9	80	77.8	89.5
51	79.9		51	77.6		51	89.7		51	79.9	77.6	89.7
51.1	80.1		51.1	77.4		51.1	89.6		51.1	80.1	77.4	89.6
51.2	80.4		51.2	77.4		51.2	89.5		51.2	80.4	77.4	89.5
51.3	80.3		51.3	77.4		51.3	89.6		51.3	80.3	77.4	89.6
51.4	79.9		51.4	77.3		51.4	89.6		51.4	79.9	77.3	89.6
51.5	80		51.5	77.3		51.5	89.8		51.5	80	77.3	89.8
51.6	80.1		51.6	77.3		51.6	89.9		51.6	80.1	77.3	89.9
51.7	80.2		51.7	77.6		51.7	89.8		51.7	80.2	77.6	89.8
51.8	80.1		51.8	77.6		51.8	89.8		51.8	80.1	77.6	89.8
51.9	79.9		51.9	77.7		51.9	89.8		51.9	79.9	77.7	89.8
52	79.9		52	77.5		52	89.8		52	79.9	77.5	89.8
52.1	80.1		52.1	77.4		52.1	89.6		52.1	80.1	77.4	89.6
52.2	80		52.2	77.2		52.2	89.4		52.2	80	77.2	89.4
52.3	79.9		52.3	77		52.3	89.2		52.3	79.9	77	89.2
52.4	79.8		52.4	77		52.4	89.2		52.4	79.8	77	89.2
52.5	79.9		52.5	76.9		52.5	89.2		52.5	79.9	76.9	89.2
52.6	80		52.6	76.9		52.6	89		52.6	80	76.9	89
52.7	80.1		52.7	76.8		52.7	89		52.7	80.1	76.8	89
52.8	80.2		52.8	77		52.8	89.1		52.8	80.2	77	89.1
52.9	80.2		52.9	76.9		52.9	89.1		52.9	80.2	76.9	89.1
53	79.9		53	77.1		53	89.1		53	79.9	77.1	89.1
53.1	80		53.1	76.8		53.1	88.8		53.1	80	76.8	88.8
53.2	79.8		53.2	76.7		53.2	88.8		53.2	79.8	76.7	88.8
53.3	79.6		53.3	76.6		53.3	88.8		53.3	79.6	76.6	88.8
53.4	79.4		53.4	76.5		53.4	88.6		53.4	79.4	76.5	88.6
53.5	79.4		53.5	76.5		53.5	88.6		53.5	79.4	76.5	88.6
53.6	79.5		53.6	76.6		53.6	88.6		53.6	79.5	76.6	88.6
53.7	79.9		53.7	76.5		53.7	88.6		53.7	79.9	76.5	88.6
53.8	79.9		53.8	76.2		53.8	88.7		53.8	79.9	76.2	88.7
53.9	79.9		53.9	76.2		53.9	88.6		53.9	79.9	76.2	88.6
54	80.2		54	76.2		54	88.7		54	80.2	76.2	88.7
54.1	80.1		54.1	76.2		54.1	88.7		54.1	80.1	76.2	88.7
54.2	80.2		54.2	76.3		54.2	88.6		54.2	80.2	76.3	88.6
54.3	80.1		54.3	76.1		54.3	88.4		54.3	80.1	76.1	88.4
54.4	80.2		54.4	76		54.4	88.5		54.4	80.2	76	88.5
54.5	79.8		54.5	76.3		54.5	88.5		54.5	79.8	76.3	88.5
54.6	79.9		54.6	76.3		54.6	88.6		54.6	79.9	76.3	88.6
54.7	79.7		54.7	76.4		54.7	88.4		54.7	79.7	76.4	88.4
54.8	79.8		54.8	76.4		54.8	88.3		54.8	79.8	76.4	88.3
54.9	79.7		54.9	76.3		54.9	88.4		54.9	79.7	76.3	88.4
55	79.7		55	76.2		55	88.5		55	79.7	76.2	88.5
55.1	79.5		55.1	76.2		55.1	88.4		55.1	79.5	76.2	88.4
55.2	79.6		55.2	76.1		55.2	88.4		55.2	79.6	76.1	88.4
55.3	79.5		55.3	76		55.3	88.2		55.3	79.5	76	88.2
55.4	79.6		55.4	75.8		55.4	88.4		55.4	79.6	75.8	88.4
55.5	79.6		55.5	75.6		55.5	88.5		55.5	79.6	75.6	88.5
55.6	79.3		55.6	75.6		55.6	88.4		55.6	79.3	75.6	88.4
55.7	79.1		55.7	75.6		55.7	88.4		55.7	79.1	75.6	88.4
55.8	79.1		55.8	75.5		55.8	88.2		55.8	79.1	75.5	88.2
55.9	79.3		55.9	75.6		55.9	88		55.9	79.3	75.6	88
56	79.5		56	75.7		56	88.1		56	79.5	75.7	88.1
56.1	79.4		56.1	75.8		56.1	87.9		56.1	79.4	75.8	87.9
56.2	79.3		56.2	75.9		56.2	87.7		56.2	79.3	75.9	87.7
56.3	79.3		56.3	75.8		56.3	87.8		56.3	79.3	75.8	87.8
56.4	79.5		56.4	75.8		56.4	87.8		56.4	79.5	75.8	87.8
56.5	79.6		56.5	75.6		56.5	87.9		56.5	79.6	75.6	87.9
56.6	79.5		56.6	75.6		56.6	88.1		56.6	79.5	75.6	88.1
56.7	79.2		56.7	75.8		56.7	88.1		56.7	79.2	75.8	88.1
56.8	79.1		56.8	75.5		56.8	88		56.8	79.1	75.5	88
56.9	79.3		56.9	75.5		56.9	88.1		56.9	79.3	75.5	88.1
57	79.5		57	75.2		57	88		57	79.5	75.2	88
57.1	79.7		57.1	75.2		57.1	87.9		57.1	79.7	75.2	87.9
57.2	79.4		57.2	75.4		57.2	87.9		57.2	79.4	75.4	87.9
57.3	79.5		57.3	75.2		57.3	87.8		57.3	79.5	75.2	87.8
57.4	79.6		57.4	74.8		57.4	87.8		57.4	79.6	74.8	87.8
57.5	79.6		57.5	74.8		57.5	87.9		57.5	79.6	74.8	87.9
57.6	79.7		57.6	74.8		57.6	87.9		57.6	79.7	74.8	87.9
57.7	79.6		57.7	75		57.7	87.8		57.7	79.6	75	87.8
57.8	79.4		57.8	75		57.8	87.8		57.8	79.4	75	87.8
57.9	79.4		57.9	74.9		57.9	87.8		57.9	79.4	74.9	87.8
58	79.5		58	74.8		58	87.8		58	79.5	74.8	87.8
58.1	79.6		58.1	74.9		58.1	87.8		58.1	79.6	74.9	87.8
58.2	79.5		58.2	74.9		58.2	87.6		58.2	79.5	74.9	87.6
58.3	79.4		58.3	74.9		58.3	87.6		58.3	79.4	74.9	87.6
58.4	79.3		58.4	74.8		58.4	87.6		58.4	79.3	74.8	87.6
58.5	79.4		58.5	74.5		58.5	87.6		58.5	79.4	74.5	87.6
58.6	79.5		58.6	74.3		58.6	87.5		58.6	79.5	74.3	87.5
58.7	79.3		58.7	74.3		58.7	87.5		58.7	79.3	74.3	87.5
58.8	79.4		58.8	74.2		58.8	87.5		58.8	79.4	74.2	87.5
58.9	79.4		58.9	74.2		58.9	87.6		58.9	79.4	74.2	87.6
59	79.4		59	74.3		59	87.5		59	79.4	74.3	87.5
59.1	79.6		59.1	74.2		59.1	87.6		59.1	79.6	74.2	87.6
59.2	79.6		59.2	74.2		59.2	87.5		59.2	79.6	74.2	87.5
59.3	79.6		59.3	74.3		59.3	87.5		59.3	79.6	74.3	87.5
59.4	79.8		59.4	74.1		59.4	87.5		59.4	79.8	74.1	87.5
59.5	79.8		59.5	74.1		59.5	87.4		59.5	79.8	74.1	87.4
59.6	79.9		59.6	74.1		59.6	87.3		59.6	79.9	74.1	87.3
59.7	80		59.7	73.9		59.7	87.4		59.7	80	73.9	87.4
59.8	79.8		59.8	73.9		59.8	87.2		59.8	79.8	73.9	87.2
59.9	79.6		59.9	74.1		59.9	87		59.9	79.6	74.1	87
60	79.6		60	74.2		60	87.1		60	79.6	74.2	87.1
60.1	79.6		60.1	74.5		60.1	87.1		60.1	79.6	74.5	87.1
60.2	79.6		60.2	74.5		60.2	86.9		60.2	79.6	74.5	86.9
60.3	79.7		60.3	74.3		60.3	87.1		60.3	79.7	74.3	87.1
60.4	79.7		60.4	74.4		60.4	87		60.4	79.7	74.4	87
60.5	79.9		60.5	74.2		60.5	87		60.5	79.9	74.2	87
60.6	80		60.6	74.1		60.6	87		60.6	80	74.1	87
60.7	79.9		60.7	73.9		60.7	86.9		60.7	79.9	73.9	86.9
60.8	79.8		60.8	73.8		60.8	86.8		60.8	79.8	73.8	86.8
60.9	79.6		60.9	73.6		60.9	86.9		60.9	79.6	73.6	86.9
61	79.4		61	73.7		61	86.8		61	79.4	73.7	86.8
61.1	79.3		61.1	73.6		61.1	86.8		61.1	79.3	73.6	86.8
61.2	79		61.2	73.6		61.2	86.7		61.2	79	73.6	86.7
61.3	79.1		61.3	73.5		61.3	86.6		61.3	79.1	73.5	86.6
61.4	79.2		61.4	73.5		61.4	86.5		61.4	79.2	73.5	86.5
61.5	79.2		61.5	73.7		61.5	86.5		61.5	79.2	73.7	86.5
61.6	79.4		61.6	73.6		61.6	86.5		61.6	79.4	73.6	86.5
61.7	79.4		61.7	73.5		61.7	86.5		61.7	79.4	73.5	86.5
61.8	79.6		61.8	73.5		61.8	86.2		61.8	79.6	73.5	86.2
61.9	79.8		61.9	73.4		61.9	86.3		61.9	79.8	73.4	86.3
62	79.8		62	73.3		62	86.4		62	79.8	73.3	86.4
62.1	79.5		62.1	73.1		62.1	86.3		62.1	79.5	73.1	86.3
62.2	79.3		62.2	72.9		62.2	86.3		62.2	79.3	72.9	86.3
62.3	79		62.3	73		62.3	86.2		62.3	79	73	86.2
62.4	79		62.4	72.8		62.4	86.1		62.4	79	72.8	86.1
62.5	78.8		62.5	72.7		62.5	86.2		62.5	78.8	72.7	86.2
62.6	78.8		62.6	72.8		62.6	86.1		62.6	78.8	72.8	86.1
62.7	78.8		62.7	72.9		62.7	86.2		62.7	78.8	72.9	86.2
62.8	78.9		62.8	73.1		62.8	86.4		62.8	78.9	73.1	86.4
62.9	79.1		62.9	73		62.9	86.3		62.9	79.1	73	86.3
63	79		63	72.9		63	86.4		63	79	72.9	86.4
63.1	79.1		63.1	73		63.1	86.4		63.1	79.1	73	86.4
63.2	79.1		63.2	72.9		63.2	86.4		63.2	79.1	72.9	86.4
63.3	79		63.3	72.8		63.3	86.4		63.3	79	72.8	86.4
63.4	78.8		63.4	72.8		63.4	86.4		63.4	78.8	72.8	86.4
63.5	78.8		63.5	72.8		63.5	86.3		63.5	78.8	72.8	86.3
63.6	78.8		63.6	72.9		63.6	86.2		63.6	78.8	72.9	86.2
63.7	78.8		63.7	72.9		63.7	86		63.7	78.8	72.9	86
63.8	78.8		63.8	72.9		63.8	85.8		63.8	78.8	72.9	85.8
63.9	79		63.9	72.9		63.9	85.8		63.9	79	72.9	85.8
64	79.2		64	73		64	85.8		64	79.2	73	85.8
64.1	79.5		64.1	73		64.1	85.7		64.1	79.5	73	85.7
64.2	79.5		64.2	72.6		64.2	85.9		64.2	79.5	72.6	85.9
64.3	79.4		64.3	72.5		64.3	86		64.3	79.4	72.5	86
64.4	79.4		64.4	72.6		64.4	86		64.4	79.4	72.6	86
64.5	79.2		64.5	72.6		64.5	86.2		64.5	79.2	72.6	86.2
64.6	79.3		64.6	72.4		64.6	85.9		64.6	79.3	72.4	85.9
64.7	79.1		64.7	72.1		64.7	85.9		64.7	79.1	72.1	85.9
64.8	79.1		64.8	72.1		64.8	85.9		64.8	79.1	72.1	85.9
64.9	79.5		64.9	72.1		64.9	85.9		64.9	79.5	72.1	85.9
65	79.5		65	72.2		65	85.9		65	79.5	72.2	85.9
65.1	79.8		65.1	71.9		65.1	85.9		65.1	79.8	71.9	85.9
65.2	79.8		65.2	71.9		65.2	85.8		65.2	79.8	71.9	85.8
65.3	79.6		65.3	72		65.3	86.1		65.3	79.6	72	86.1
65.4	79.6		65.4	72		65.4	86		65.4	79.6	72	86
65.5	79.5		65.5	71.9		65.5	86		65.5	79.5	71.9	86
65.6	79		65.6	72		65.6	85.9		65.6	79	72	85.9
65.7	79.2		65.7	72.1		65.7	85.8		65.7	79.2	72.1	85.8
65.8	79		65.8	72.1		65.8	85.8		65.8	79	72.1	85.8
65.9	79.1		65.9	72		65.9	85.8		65.9	79.1	72	85.8
66	79.2		66	71.9		66	85.4		66	79.2	71.9	85.4
66.1	79.3		66.1	72.1		66.1	85.3		66.1	79.3	72.1	85.3
66.2	79.4		66.2	72.1		66.2	85.1		66.2	79.4	72.1	85.1
66.3	79.4		66.3	72.2		66.3	85		66.3	79.4	72.2	85
66.4	79.2		66.4	72.1		66.4	85		66.4	79.2	72.1	85
66.5	79.4		66.5	72		66.5	85		66.5	79.4	72	85
66.6	79.7		66.6	72		66.6	85		66.6	79.7	72	85
66.7	79.7		66.7	72.1		66.7	85.3		66.7	79.7	72.1	85.3
66.8	79.6		66.8	72		66.8	85.4		66.8	79.6	72	85.4
66.9	79.4		66.9	72		66.9	85.6		66.9	79.4	72	85.6
67	79.6		67	71.8		67	85.5		67	79.6	71.8	85.5
67.1	79.7		67.1	71.7		67.1	85.6		67.1	79.7	71.7	85.6
67.2	79.7		67.2	71.7		67.2	85.6		67.2	79.7	71.7	85.6
67.3	79.2		67.3	71.5		67.3	85.5		67.3	79.2	71.5	85.5
67.4	79.1		67.4	71.2		67.4	85.4		67.4	79.1	71.2	85.4
67.5	79		67.5	71		67.5	85.3		67.5	79	71	85.3
67.6	78.9		67.6	70.8		67.6	85.1		67.6	78.9	70.8	85.1
67.7	78.8		67.7	70.9		67.7	85		67.7	78.8	70.9	85
67.8	78.9		67.8	70.7		67.8	84.8		67.8	78.9	70.7	84.8
67.9	78.9		67.9	70.8		67.9	84.6		67.9	78.9	70.8	84.6
68	79.1		68	71		68	84.5		68	79.1	71	84.5
68.1	79.3		68.1	71.2		68.1	84.3		68.1	79.3	71.2	84.3
68.2	79.4		68.2	71.2		68.2	84.3		68.2	79.4	71.2	84.3
68.3	79.7		68.3	71.3		68.3	84.4		68.3	79.7	71.3	84.4
68.4	79.7		68.4	71.1		68.4	84.4		68.4	79.7	71.1	84.4
68.5	79.6		68.5	71		68.5	84.4		68.5	79.6	71	84.4
68.6	79.5		68.6	70.9		68.6	84.5		68.6	79.5	70.9	84.5
68.7	79.5		68.7	70.7		68.7	84.5		68.7	79.5	70.7	84.5
68.8	79.5		68.8	70.4		68.8	84.6		68.8	79.5	70.4	84.6
68.9	79.5		68.9	70.5		68.9	84.5		68.9	79.5	70.5	84.5
69	79.4		69	70.4		69	84.6		69	79.4	70.4	84.6
69.1	79.3		69.1	70.5		69.1	84.7		69.1	79.3	70.5	84.7
69.2	79.2		69.2	70.7		69.2	84.6		69.2	79.2	70.7	84.6
69.3	79.3		69.3	70.5		69.3	84.5		69.3	79.3	70.5	84.5
69.4	79.2		69.4	70.6		69.4	84.6		69.4	79.2	70.6	84.6
69.5	79		69.5	70.8		69.5	84.2		69.5	79	70.8	84.2
69.6	78.8		69.6	70.7		69.6	84.2		69.6	78.8	70.7	84.2
69.7	78.9		69.7	70.9		69.7	84		69.7	78.9	70.9	84
69.8	79		69.8	70.7		69.8	83.9		69.8	79	70.7	83.9
69.9	79		69.9	70.8		69.9	83.7		69.9	79	70.8	83.7
70	79.6		70	71.2		70	84.7		70	79.6	71.2	84.7
70.1	79.9		70.1	70		70.1	84.8		70.1	79.9	70	84.8
71.1	79.2		71.1	70.3		71.1	84.1		71.1	79.2	70.3	84.1
72.1	80.2		72.1	70.5		72.1	83.3		72.1	80.2	70.5	83.3
73.1	79.6		73.1	69.2		73.1	83.2		73.1	79.6	69.2	83.2
74.1	80.2		74.1	69.6		74.1	82.6		74.1	80.2	69.6	82.6
75.1	79.7		75.1	68.2		75.1	83.3		75.1	79.7	68.2	83.3
76.1	79.5		76.1	68.4		76.1	82.4		76.1	79.5	68.4	82.4
77.1	78.8		77.1	68.7		77.1	81.6		77.1	78.8	68.7	81.6
78.1	79.1		78.1	68.4		78.1	81.9		78.1	79.1	68.4	81.9
79.1	79		79.1	68.1		79.1	81		79.1	79	68.1	81
80.1	78.2		80.1	67.8		80.1	81.4		80.1	78.2	67.8	81.4
81.1	79.4		81.1	65.2		81.1	81.4		81.1	79.4	65.2	81.4
82.1	79.8		82.1	65.7		82.1	80.2		82.1	79.8	65.7	80.2
83.1	77.5		83.1	67.4		83.1	80		83.1	77.5	67.4	80
84.1	80.8		84.1	65.7		84.1	79.9		84.1	80.8	65.7	79.9
85.1	79.3		85.1	65.8		85.1	80.9		85.1	79.3	65.8	80.9
86.1	79.1		86.1	65.6		86.1	80.2		86.1	79.1	65.6	80.2
87.1	79.3		87.1	65.1		87.1	80.1		87.1	79.3	65.1	80.1
88.1	78.7		88.1	64.4		88.1	78.2		88.1	78.7	64.4	78.2
89.1	80.8		89.1	66		89.1	78.4		89.1	80.8	66	78.4
90.1	79.5		90.1	65		90.1	79.2		90.1	79.5	65	79.2
91.1	80.6		91.1	65.5		91.1	79.4		91.1	80.6	65.5	79.4
92.1	79.3		92.1	65.3		92.1	78.4		92.1	79.3	65.3	78.4
93.1	81		93.1	64.8		93.1	77.7		93.1	81	64.8	77.7
94.1	79.2		94.1	63.1		94.1	76.6		94.1	79.2	63.1	76.6
95.1	80.1		95.1	63.7		95.1	78		95.1	80.1	63.7	78
96.1	81.1		96.1	62.4		96.1	77.8		96.1	81.1	62.4	77.8
97.1	79		97.1	62.8		97.1	78.1		97.1	79	62.8	78.1
98.1	80.5		98.1	62.3		98.1	76.1		98.1	80.5	62.3	76.1
99.1	78.5		99.1	63.6		99.1	75.9		99.1	78.5	63.6	75.9
100.1	79.4		100.1	61.8		100.1	76.7		100.1	79.4	61.8	76.7
101.1	80.7		101.1	60.7		101.1	76.6
102.1	80.2		102.1	61.7		102.1	75.6
103.1	80.2		103.1	60.7		103.1	75.7
104.1	79.1		104.1	61.9		104.1	75.9
105.1	80.5		105.1	61.1		105.1	75.5
106.1	79.6		106.1	61.3		106.1	74.9
107.1	79.7		107.1	60		107.1	74.9
108.1	80.9		108.1	61.1		108.1	74.2
109.1	78.6		109.1	60		109.1	74.6
110.1	80.7		110.1	59.5		110.1	74.3
111.1	80		111.1	60.5		111.1	74.6
112.1	81.4		112.1	60.4		112.1	73.5
113.1	81.3		113.1	59		113.1	73.7
114.1	79.4		114.1	60.7		114.1	73.2
115.1	80.3		115.1	59.3		115.1	73.9
116.1	80.8		116.1	58.4		116.1	73.4
117.1	82.3		117.1	58.1		117.1	72.8
118.1	81.1		118.1	58.1		118.1	72.8
119.1	81.6		119.1	57.2		119.1	73.5
120.1	80.3		120.1	58.6		120.1	72.3
121.1	80.9		121.1	58.5		121.1	71.9
122.1	81		122.1	57.8		122.1	71.9
123.1	81.6		123.1	57.1		123.1	70.4
124.1	81.3		124.1	56.2		124.1	71.1
125.1	81.1		125.1	58.6		125.1	70.9
126.1	80.3		126.1	56.5		126.1	71.4
127.1	82.4		127.1	57.4		127.1	71.4
128.1	82		128.1	57		128.1	71.3
129.1	82.4		129.1	55.3		129.1	70.3
130.1	82		130.1	56.5		130.1	70.8
131.1	81.8		131.1	56.4		131.1	70.4
132.1	82.2		132.1	55.5		132.1	69.6
133.1	82.2		133.1	56.3		133.1	70
134.1	82		134.1	55.8		134.1	69.5
135.1	81		135.1	55.3		135.1	69.6
136.1	82.4		136.1	54.3		136.1	68.4
137.1	82.5		137.1	55.2		137.1	69.4
138.1	83.5		138.1	54.3		138.1	68.2
139.1	82.5		139.1	53.7		139.1	68.3
140.1	83.3		140.1	54.3		140.1	68.6
141.1	81.9		141.1	53		141.1	67.5
142.1	83.2		142.1	53.9		142.1	68
143.1	81		143.1	54.5		143.1	68.3
144.1	82		144.1	53.1		144.1	67.2
145.1	83.3		145.1	53.9		145.1	67.5
146.1	83.1		146.1	52.8		146.1	67.6
147.1	83.5		147.1	53		147.1	66.5
148.1	82.2		148.1	52.5		148.1	67.7
149.1	82.6		149.1	52		149.1	67.4
150.1	83		150.1	52.5		150.1	66.3
151.1	80.9		151.1	51.7		151.1	66.5
152.1	82.5		152.1	52.8		152.1	66.8
153.1	82.9		153.1	52.6		153.1	66.1
154.1	84		154.1	52.3		154.1	66
155.1	84.1		155.1	52.4		155.1	65.2
156.1	83.8		156.1	52.3		156.1	65.5
157.1	83.1		157.1	52.2		157.1	64.8
158.1	84.4		158.1	51.6		158.1	65.5
159.1	82.7		159.1	51.2		159.1	65.4
160.1	83		160.1	51.3		160.1	64.9
161.1	83.8		161.1	51.4		161.1	64.5
162.1	84.3		162.1	51		162.1	64.2
163.1	83.6		163.1	50.9		163.1	64.3
164.1	84.3		164.1	51.4		164.1	65.5
165.1	84.1		165.1	50.2		165.1	64.1
166.1	83.3		166.1	51.5		166.1	63.7
167.1	84.1		167.1	51.2		167.1	63.8
168.1	84		168.1	50.4		168.1	63.8
169.1	84.7		169.1	49.6		169.1	63.1
170.1	83.8		170.1	50.3		170.1	63.6
171.1	85		171.1	50.2		171.1	63.2
172.1	84		172.1	51		172.1	62.4
173.1	84.7		173.1	49.4		173.1	62.6
174.1	84.9		174.1	49		174.1	63.4
175.1	83.4		175.1	49.6		175.1	62.9
176.1	84.8		176.1	50.2		176.1	62.5
177.1	85.1		177.1	48.9		177.1	62.7
178.1	84.1		178.1	48.6		178.1	62.4
179.1	83.5		179.1	49.4		179.1	62.4
180.1	84.9		180.1	48.8		180.1	61.2

## Sheet: S8
FigureS8 - B
		UNDILUTED															01:10:00															1:100															1:1000
		ELuc (RLU/s)				FLuc (RLU/s)				RedF (RLU/s)							ELuc (RLU/s)				FLuc (RLU/s)				RedF (RLU/s)							ELuc (RLU/s)				FLuc (RLU/s)				RedF (RLU/s)							ELuc (RLU/s)
%FLuc	%ELuc	R1	R2	R3	R4	R1	R2	R3	R4	R1	R2	R3	R4		%FLuc	%ELuc	R1	R2	R3	R4	R1	R2	R3	R4	R1	R2	R3	R4		%FLuc	%ELuc	R1	R2	R3	R4	R1	R2	R3	R4	R1	R2	R3	R4		%FLuc	%ELuc	R1	R2	R3
100	0	-4396.2	5776.3	-2851.2	8174.9	957904	978504	930988	929352	780232	859771	803287	847784		100	0	-1655.8	-779.4	1212.5	1322.2	59548.9	49308.9	48414.6	53608.9	73360	73277.5	76393.9	87320.9		100	0	200.3	48.2	390.3	575.6	3640.8	3299.7	2629.4	2369.2	7740	8132.1	7721.3	8125.2		100	0	529.1	622.1	685.5
80	20	196776	205206	192664	200468	739088	790437	773519	784923	828234	869918	856125	881534		80	20	13540.7	12770.9	12630.5	17950.6	46207	40864	42028.7	46159.1	74609.3	75876.1	81164.8	90234.3		80	20	1609.5	1500	1554.1	1486.8	2515.5	2183.1	2231.1	2039.3	8446	8272.9	8311	8290.9		80	20	483.4	583.9	1163.3
60	40	398310	417474	379360	416140	601962	601178	537870	554473	818287	865216	812311	837551		60	40	30072.6	29837.8	25601.8	31860.2	37769.6	28288.9	32338.3	30183	79195.8	78595.4	77160.9	83385.8		60	40	2654.1	2545.4	2900.4	2420.6	1497.1	2063.8	1324.3	2123.8	8944.1	9061.8	8853.3	9120.6		60	40	861.4	573.1	1160.5
50	50	512448	561540	507671	530479	458000	491586	485536	521589	813050	883450	826803	835068		50	50	40238.6	38062.4	37968.6	39712.7	27718.7	23695.9	24563.8	34245.6	77869.7	78901.7	79793.6	88008.7		50	50	3982.2	3442.3	2775.1	3789.6	645.8	2228.6	2104.1	1093.8	8864	8055.1	7775.8	8600.6		50	50	681.8	1019.9	993.9
40	60	661228	659961	617501	635081	395927	408970	354567	389823	858238	868474	812232	845302		40	60	49362.1	44007.3	45740.8	48616.2	28975.5	25304.8	20683.7	20112.5	82214.4	79334.9	83570.5	85246.3		40	60	4174.9	3136.9	2849.6	4289.2	391.3	2352.7	2942.9	404	8364.8	7688.4	7286.5	8319.7		40	60	1076.7	994.4	661
20	80	842470	880212	804734	880210	215921	197592	158852	194402	839797	873616	823100	895224		20	80	69862.9	55192.8	54807.1	63983.7	4316.1	11899.7	10181.2	5195.2	85450	77924.6	76878.6	86688		20	80	5256.3	5066.5	3702.4	5508.9	-121.2	623.4	1554.7	-924.3	8620.9	8606.1	7227.9	9491.4		20	80	733.2	1115.1	847.9
0	100	1.13328e+06	1.16119e+06	1.05099e+06	1.13708e+06	18569.1	-10756.9	4098.8	3059.1	853180	865316	808422	872113		0	100	82443.6	74561.1	71850.1	72217.1	-2349	165.6	-5589.5	6466.9	81261.4	7741.1	79443.4	75786.9		0	100	6739.5	4657.5	5563.7	6222.2	-1332.4	1787.3	-237	-364.7	7924.9	7064.2	7068.3	8121.5		0	100	1173.1	1123.8	1001.6
FigureS8 - C
		UNDILUTED															01:10:00															1:100															1:1000
		ELuc (RLU/s)				FLuc (RLU/s)				RedF (RLU/s)							ELuc (RLU/s)				FLuc (RLU/s)				RedF (RLU/s)							ELuc (RLU/s)				FLuc (RLU/s)				RedF (RLU/s)							ELuc (RLU/s)
%RedF	%FLuc	R1	R2	R3	R4	R1	R2	R3	R4	R1	R2	R3	R4		%RedF	%FLuc	R1	R2	R3	R4	R1	R2	R3	R4	R1	R2	R3	R4		%RedF	%FLuc	R1	R2	R3	R4	R1	R2	R3	R4	R1	R2	R3	R4		%RedF	%FLuc	R1	R2	R3
100	0	1.03911e+06	1054161	1.03844e+06	1040168	5254.1	5333	5757.4	5034.7	850001	839441	839470	846371		100	0	71282.2	69411	67797.5	72236.5	4522.2	2511	1309.6	1275	76701.6	79641.1	80041.9	83332.5		100	0	7857	6063.3	6146	5633.3	-1859.8	1518.3	958	521.5	10463.7	9358.4	9919.5	8616		100	0	2059	801	1201.4
80	20	1.10044e+06	1.07098e+06	1.03342e+06	1.06287e+06	228175	198285	185451	176016	714425	67541.4	662415	686948		80	20	76835.8	72874.6	69477.2	72157.4	8884.2	11457.8	10549.6	14415	63321	62082.6	61964.2	66420.6		80	20	6259.5	5857.4	8350.7	5794.4	1889.7	2251.4	1185.9	-2662.7	7587.8	6722.2	8601	6685.1		80	20	1764.9	1301.4	1402.4
60	40	1.10055e+06	1.04206e+06	1.02877e+06	1.0135e+06	427375	422045	379562	398124	527386	515046	510144	498058		60	40	69066.6	69514.7	71554.2	76691.2	34464.4	34875.6	24290.3	15747.5	42155	46025.7	51702.4	55115.3		60	40	6837	6389.8	7466	6874.1	3225.5	2082.4	1164.1	860	5575.4	6400.7	6382	5574.1		60	40	1746.1	2020.8	1382.4
50	50	1.11908e+06	977765	1.03267e+06	1.00014e+06	518943	419389	472579	497008	436184	404483	421569	417103		50	50	68025.5	68524.1	69016.1	69550.6	28396.1	29641.1	29784.1	30753.4	38682.4	40561.2	40874.9	41552		50	50	6351.6	5726.8	7710.1	7633	2428.1	4529.3	2792.1	269.8	4916.2	4079.9	5952.1	5669.4		50	50	1467.6	1875.8	1694
40	60	1.09609e+06	1022807	996373	954646	631532	647128	576629	549329	343730	330101	329158	321280		40	60	65628.6	66121.7	65861	63413	30204.7	37252.6	35203.6	34698	29268.7	30710.7	31730.4	30267.3		40	60	7638.2	5873.7	5591.9	6185.4	2548.8	3018	-370.3	4478.5	3817.1	3809.2	3220.5	3379.6		40	60	1006.1	1282.1	1027
20	80	1094108	1.02449e+06	1.02865e+06	999239	802935	822795	758885	740589	185509	163572	178587	172426		20	80	70034.7	76654.8	66962.8	72884.6	49321.1	51241.8	43455.4	39174.8	15435.3	17990.4	14994.8	18887.5		20	80	6437.4	7729.3	6337.6	7918	5331.6	2014.4	2139.8	4041.7	1082	2746.4	2026.6	3182.5		20	80	1540.5	1302	1011.8
0	100	1.08829e+06	1.04162e+06	1.04692e+06	978814	992830	975618	931828	857184	15170.3	-9595.8	10710	4861.7		0	100	68227.4	64616.6	NA	62373.9	48476.4	54154.2	NA	50867.8	2892.3	474.2	NA	1082.2		0	100	6546	6371.8	7018.4	6240.1	5116.1	4025.9	2745.5	3059.9	-390.1	61.3	414.7	293.6		0	100	1699.4	1975.9	949
Figure S8 - D
		UNDILUTED															01:10:00															1:100															1:1000
		ELuc (RLU/s)				FLuc (RLU/s)				RedF (RLU/s)							ELuc (RLU/s)				FLuc (RLU/s)				RedF (RLU/s)							ELuc (RLU/s)				FLuc (RLU/s)				RedF (RLU/s)							ELuc (RLU/s)
%RedF	%ELuc	R1	R2	R3	R4	R1	R2	R3	R4	R1	R2	R3	R4		%RedF	%ELuc	R1	R2	R3	R4	R1	R2	R3	R4	R1	R2	R3	R4		%RedF	%ELuc	R1	R2	R3	R4	R1	R2	R3	R4	R1	R2	R3	R4		%RedF	%ELuc	R1	R2	R3
100	0	-5363.35	-5579.86	-1965.21	10240.1	1918819	1945651	1891515	2089481	981194	969865	1004257	1090787		100	0	257.504	120.538	-720.5	-1537.11	104636	107019	105418	114251	52329.9	56151.5	56434.1	59707.7		100	0	-335.796	-232.83	582.085	-166.225	10096.8	8815.74	6635.38	7705.44	4498.04	4923.09	5727.53	4748.79		100	0	345.024	316.074	356.334
80	20	346076	367568	352784	404657	1951017	1880945	1945536	1934293	832616	877765	816971	821425		80	20	17476.5	17139.9	17201	17232.9	106268	111764	117528	113041	43482.6	47392.3	44801.9	52573		80	20	2323.19	1521.85	1467.99	1832.71	8196.54	8684.42	8606.75	7620.4	4848.27	4264.73	4001.26	4121.88		80	20	106.487	129.806	242.2
60	40	738006	727880	718905	780834	1971494	1925669	1917526	1983794	649357	621189	604405	628512		60	40	35044.1	34622.7	35307.7	34979.3	98319.1	105531	104571	115195	35056.8	35771.1	35115.3	40325.6		60	40	3512.49	3069.87	2366.94	1589.36	8487	8734.62	8895.4	9272.75	3822.51	3025.51	3490.66	2511.89		60	40	297.47	458.073	153.728
50	50	874014	883071	894042	985885	2026495	2011571	1952973	2062238	528175	517938	525987	531392		50	50	40096.2	39815.9	42900.8	41781.6	82419.3	106210	104169	112094	21800.5	32218.1	30289.9	31654.1		50	50	4063.73	3651.7	4285.32	2689.24	9584.76	7834.78	6810.84	8469.53	2461.51	2858.52	3906.84	2141.23		50	50	499.496	264.68	311.095
40	60	1028409	1040392	1041221	1086665	2047953	2067144	1961468	2022217	405218	421371	406737	410508		40	60	52105.7	45314	48956.8	54122.3	98139.6	107932	102567	110727	19904.7	22794.5	21808.1	27090.6		40	60	5777.51	4572.76	3115.99	3859.71	8139.12	7565.52	9498.99	6962.03	2183.37	2885.72	2098.02	3122.26		40	60	225.732	339.422	215.16
20	80	1301399	1429677	1370745	1469865	2057469	1975004	2001633	2028306	180292	219952	205387	189428		20	80	66712.8	65733.7	77648.1	72719.2	103892	112506	112034	128202	6713.43	14318.4	8397.85	13076.5		20	80	6995.91	5604.25	5650.84	5715.91	9509.47	11258.5	10203.5	8631.11	1542.63	24.241	1073.71	1161.97		20	80	410.358	182.254	325.544
0	100	1703674	1775080	1817880	1688093	2081905	2060295	1917709	1979790	14206.9	-7210.88	-3229.38	-1797.01		0	100	70486	81290.5	88887.7	86570	83462.2	107172	109972	109387	-1637.2	1946.24	-2294.12	2346.45		0	100	8973.47	7192.54	6820.2	7101.49	7967.62	10284.1	8400.94	7761.19	453.911	24.3084	-79.1456	1094.32		0	100	255.374	467.841	385.236
[truncated: 12 more columns]

## Sheet: S9
Figure S9 - B
		UNDILUTED															01:10:00															1:100															1:1000
		NLuc (RLU/s)				Renilla (RLU/s)				GrRenilla (RLU/s)							NLuc (RLU/s)				Renilla (RLU/s)				GrRenilla (RLU/s)							NLuc (RLU/s)				Renilla (RLU/s)				GrRenilla (RLU/s)							NLuc (RLU/s)
% NLuc	%Renilla	R1	R2	R3	R4	R1	R2	R3	R4	R1	R2	R3	R4		% NLuc	%Renilla	R1	R2	R3	R4	R1	R2	R3	R4	R1	R2	R3	R4		% NLuc	%Renilla	R1	R2	R3	R4	R1	R2	R3	R4	R1	R2	R3	R4		% NLuc	%Renilla	R1	R2	R3
0	100	-2283.23	-37961.8	25102.7	21954.9	6.20498e+06	5.77143e+06	6.43532e+06	5.68311e+06	906482	917293	1.02023e+06	903226		0	100	6660.74	5824.49	6257.72	5876.48	512718	461467	464208	396009	95584.1	95255.8	91091.2	82970		0	100	1580.83	366.238	949.458	1857.62	48273.1	42350	44651.4	42014.4	8884.65	8033.4	9621.58	8153.54		0	100	295.369	285.969	378.673
20	80	348084	344250	343195	345124	4.49592e+06	4.54833e+06	4.88149e+06	4.65412e+06	974464	954259	969007	95164.6		20	80	30074.9	35825.5	33183.6	32545.1	375581	396392	363275	331932	86878.9	91480.3	95812.8	87305.6		20	80	4788.38	3836.17	3965.59	3137.44	42120.2	38693	36762.8	35665.9	9840.65	8927.7	8877.01	9063.64		20	80	604.554	317.201	302.023
40	60	708887	683097	695002	675026	3.87635e+06	3.60279e+06	3.73584e+06	3.34043e+06	961022	955254	956337	974942		40	60	68301.7	59777.5	55717.5	65229.7	273407	275280	298033	270808	95550.1	97810.9	85904	79034.6		40	60	7358.38	5389.99	7612.3	6359.55	36028.1	28088.3	29256.9	25156.9	8954.11	9376.41	8730.82	8225.57		40	60	379.642	585.22	476.882
50	50	942091	916862	951507	889351	3.04992e+06	2.96235e+06	3.11266e+06	2.94209e+06	968850	934327	1.03094e+06	916666		50	50	81758.9	84852.1	80514.1	80767.8	238299	252399	231785	210925	90620.2	90449.8	92166.8	87626.8		50	50	8141.63	8492.86	7676.62	7112.34	21317.9	19177.3	25395.5	21029.5	9714.08	8212.12	7678.83	8810.17		50	50	666.243	587.018	594.373
60	40	1.15468e+06	1.09309e+06	1.14818e+06	1.08031e+06	2.36018e+06	2.25512e+06	2.25051e+06	2.11281e+06	961401	952139	991037	957378		60	40	100970	89208.8	90466.4	87459.3	157701	155041	164613	161333	90260.3	90654.4	79100	87466.7		60	40	9536.86	11230.4	10010.2	9847.07	18013	18363.6	13712.9	14454.2	8632.54	8715.28	10959.1	9399.71		60	40	1195.7	1348.64	901.006
80	20	1.5582e+06	1.51589e+06	1.51654e+06	1.47346e+06	1.20313e+06	1.19143e+06	1.00641e+06	972753	1.00872e+06	967746	9.84412e+06	988002		80	20	116948	125724	126204	104713	64256.5	87014.8	62889.9	54857.3	92767.8	91708.8	90194.4	87239.7		80	20	13180.1	12966.6	12838.4	12692.8	7072.23	8102.6	7299.36	7872.93	9377.32	8553.61	8965	8899.28		80	20	1521.49	1334.84	1009.73
100	0	1.71658e+06	1.73989e+06	1.72644e+06	1.72171e+06	5987.16	7984.54	6898.21	6968.15	972503	998754	9.51265e+06	975087		100	0	141967	147955	142934	146348	5806.77	-179.144	264.41	5597.11	87751.3	87585.7	86541.9	887655		100	0	14790.1	14568.3	14033.3	13997.2	1251.15	1974.93	-954.111	-653.378	9339.2	9455.94	9301.86	9075.12		100	0	1120.77	1394.96	785.635
Figure S9 - C
		UNDILUTED															01:10:00															1:100															1:1000
		NLuc (RLU/s)				Renilla (RLU/s)				GrRenilla (RLU/s)							NLuc (RLU/s)				Renilla (RLU/s)				GrRenilla (RLU/s)							NLuc (RLU/s)				Renilla (RLU/s)				GrRenilla (RLU/s)							NLuc (RLU/s)
%Renilla	%GrRenilla	R1	R2	R3	R4	R1	R2	R3	R4	R1	R2	R3	R4		%Renilla	%GrRenilla	R1	R2	R3	R4	R1	R2	R3	R4	R1	R2	R3	R4		%Renilla	%GrRenilla	R1	R2	R3	R4	R1	R2	R3	R4	R1	R2	R3	R4		%Renilla	%GrRenilla	R1	R2	R3
0	100	1.67221e+06	1.72352e+06	1.7033e+06	1.6587e+06	174236	10715.2	-3228.8	-58252.3	2.09656e+06	1937969	1.87044e+06	1.9204e+06		0	100	168604	185821	179983	186545	-25753.4	-12375.7	-5103.6	-30631.9	558867	578753	572154	587114		0	100	27098.8	26216.5	25092.8	26278.8	-6754.2	398.6	-3489.3	-2597	82842.4	84641.9	78945.5	81496.1		0	100	4498.8	3370.5	5841.4
20	80	1.64317e+06	1.69228e+06	1.6914e+06	1.61177e+06	675069	407901	445277	409664	1.65952e+06	1511541	1.49251e+06	1.45765e+06		20	80	166634	195120	190918	191819	21149.1	24952	7940.2	31063.8	387466	414800	419709	420798		20	80	22972.3	22522.9	24674	28685.7	6031.8	9182.3	8214	3310.5	56815.9	54515.8	56132	60229.8		20	80	5462.2	5972.7	6022.5
40	60	1.65056e+06	1.74195e+06	1.74275e+06	1.73115e+06	1.19494e+06	879544	827176	831564	1.24856e+06	1.13554e+06	1.118e+06	1.09699e+06		40	60	167601	187032	176207	173799	68064	63644.3	52200.6	86287.9	318667	340877	331619	322027		40	60	27099.5	29322.3	26910.4	27694.1	10669.5	10618.3	10099.7	16646.1	50144.1	52299.3	52954.9	49872.7		40	60	6965.6	6864.8	6011.4
50	50	1.63743e+06	1715696	1.74975e+06	1.7275e+06	1.47244e+06	1.12687e+06	1.06411e+06	1.01656e+06	1.0154e+06	903652	929562	893340		50	50	166384	188629	185596	189081	83060.3	82362.7	82360.1	90765.6	255053	275806	266445	276941		50	50	32377.4	27756.2	29604.4	28183.5	5953	19211.1	13161	16710.4	44130.5	40136.7	44226.5	41690.1		50	50	6780.8	6319.4	5725.7
60	40	1.63219e+06	1.6861e+06	1.63977e+06	1658013	1.71258e+06	1.18928e+06	1.32398e+06	1.26924e+06	853351	715595	709779	691468		60	40	173148	191503	194557	187964	116141	128709	126410	121845	202754	220719	211915	218522		60	40	27140.5	27337	28157.3	28459.9	21319	18494.8	21290.5	21851.7	30799.5	32133.2	31894.2	32879.4		60	40	5548.3	6245.6	5831
80	20	1.67974e+06	1.74367e+06	1.74347e+06	1.71046e+06	2135521	1.5948e+06	1.6086e+06	1.54613e+06	457701	387598	391354	358946		80	20	170342	181294	178248	182377	162232	170993	155828	166980	113976	122348	119293	119506		80	20	24497.8	23992.3	25677.5	24101.8	19782.2	23895.9	25470.5	25579.7	17442	16187.8	15940	14852.5		80	20	5144.8	5015.3	5785.1
100	0	1.56667e+06	1.53239e+06	1.53467e+06	1.61689e+06	2.53328e+06	1.8753e+06	2.00606e+06	1973908	77284.3	46539.1	32771.1	-5973.3		100	0	154022	163663	181039	171793	198140	218521	199689	209574	-625.5	529.5	6912.5	7319.3		100	0	25778.8	24430.6	22764.4	27267	31397.9	34908.4	32686	25971.7	1579.3	-610	352.6	2651.3		100	0	5680.8	6587.4	4628.1
Figure S9 - D
		UNDILUTED															01:10:00															1:100															1:1000
		NLuc (RLU/s)				Renilla (RLU/s)				GrRenilla (RLU/s)							NLuc (RLU/s)			Renilla (RLU/s)			GrRenilla (RLU/s)									NLuc (RLU/s)				Renilla (RLU/s)				GrRenilla (RLU/s)							NLuc (RLU/s)
%NLuc	%GrRenilla	R1	R2	R3	R4	R1	R2	R3	R4	R1	R2	R3	R4		%NLuc	%GrRenilla	R1	R2	R3	R1	R2	R3	R1	R2	R3					%NLuc	%GrRenilla	R1	R2	R3	R4	R1	R2	R3	R4	R1	R2	R3	R4		%NLuc	%GrRenilla	R1	R2	R3
0	100	-11611.1	-18132.3	7496.7	17135.2	830183	868469	694446	763393	2.55061e+06	2.49606e+06	2.18448e+06	2.26944e+06		0	100	784.9	2838.4	3133.8	114790	117563	121770	475173	479508	496713					0	100	1825.7	118.6	581.3	211.6	4693.9	7083.8	6048.4	9207.5	35005.4	36579.7	34426.3	33624.9		0	100	240.6	315.5	473.5
20	80	383557	365563	404919	419521	787041	745157	723814	685992	2.00096e+06	1.92423e+06	1.8341e+06	1.8695e+06		20	80	38715.5	41323	81601.5	94289.2	108777	105598	369877	348896	370118					20	80	3497	5637.8	6223.5	4620.7	7742	4453.4	3898.8	6829.3	22723	24434.8	23451.7	22593		20	80	1096.6	1093.7	1374.8
40	60	847127	811190	859649	847033	820434	741829	723224	658742	1.5796e+06	1.46783e+06	1.41959e+06	1403592		40	60	85554.7	86985.1	176186	127577	121625	131229	288075	277222	288304					40	60	12440.1	10220.9	9487.4	12824.6	5588.7	9144.3	7500.1	4165.5	20221.2	19223.9	18249.5	20751.9		40	60	3494.2	2122.2	2270
50	50	976704	971447	994083	897142	891538	859726	743348	719587	1.2754e+06	1194675	1119704	1.06021e+06		50	50	112119	107518	205943	125606	98541	99796.6	230573	238242	252317					50	50	16775.8	17181.5	16322.2	16371.3	9740.1	7715	8356	9186.9	20026.1	20443.5	19854.8	19755.8		50	50	5257.3	3786.7	4606.8
60	40	1.25582e+06	1.0778e+06	1.19607e+06	1.20589e+06	951660	717564	722097	709334	1.00511e+06	866711	862613	881805		60	40	136584	126163	265860	115361	98172.4	124434	189077	190480	183328					60	40	22598.2	21217.8	19805.6	21325.4	3568.9	7417.9	7830.2	8098.3	18610.9	16246.3	16868.1	16444.3		60	40	5091.6	4920.7	5878.6
80	20	1.49742e+06	1.61118e+06	1.5716e+06	1.51688e+06	915029	823960	748359	709837	495381	472465	428058	429168		80	20	184536	182325	355182	100405	109296	103371	97713.6	94996	102622					80	20	24335.1	21225.6	22139	22839.3	5961.3	9444.1	4721.7	2708.8	7621.6	6149.3	7285.2	8932.9		80	20	4775.9	5014.8	5192.5
100	0	1.78301e+06	1.71948e+06	1.7112e+06	1.56361e+06	778117	612588	563600	505989	4628.9	-14358.9	-1286.8	16263.9		100	0	373151	338130	362479	120451	129247	149085	4711.8	422.8	-3881.8					100	0	26602.8	27208.3	28153.1	27668.5	7686	4820.5	4882.4	7824.8	1587.2	1782.2	2112.4	595.7		100	0	4462.4	5666.4	4848.8
[truncated: 12 more columns]

[truncated: 9 more sheets: S11, S12, S15, S16, S17, S18, S19, S20, ST 2]
